# Supplementary material for: A splice-switching oligonucleotide treatment ameliorates glycogen storage disease type 1a in mice with G6PC c.648G>T
Source: J Clin Invest. 2023 Dec 1;133(23):e163464. doi: 10.1172/JCI163464 (PMC10688987; doi:10.1172/JCI163464)
Supplement: Supplemental table 1 [file jci-133-163464-s010.xlsx]

## Sheet: liver
Table S1. Concentrations of metabolites from liver
Metabolite name	PubChem CID	HMDB ID	Hepatic metabolite concentraton (nmol/g liver)
			cKI-WT vehicle (n = 3)			cKI-GSD1a vehicle (n = 3)			cKI-GSD1a DS-4108b 10 mg/kg (n = 3)
NAD+	5893	HMDB0000902	310.085	507.118	325.698	208.079	196.592	183.876	255.908	332.814	229.106
cAMP	6076	HMDB0000058	0.487435	0.428468	0.45708	0.448383	0.411739	0.384349	0.451265	0.50312	0.496722
cGMP	24316	HMDB0001314	N.D.	N.D.	N.D.	N.D.	N.D.	N.D.	N.D.	N.D.	N.D.
NADH	439153	HMDB0001487	7.13917	8.52046	8.18395	6.29452	5.81316	6.09823	6.70332	6.82185	7.0431
Xanthine	1188	HMDB0000292	148.809	145.89	170.001	69.076	86.1738	81.3988	141.924	116.898	157.718
ADP-ribose	445794	HMDB0001178	85.5925	147.008	54.0861	60.5391	38.6342	53.7154	84.6012	72.4172	69.5979
Mevalonic acid	134965	HMDB0000227	N.D.	N.D.	N.D.	N.D.	N.D.	N.D.	N.D.	N.D.	N.D.
UDP-glucose	8629	HMDB0000286	432.072	425.255	418.555	79.5428	79.6081	87.569	242.186	342.842	220.628
Uric acid	1175	HMDB0000289	8.4341	8.26399	11.7195	3.77301	3.45426	2.84314	4.00298	3.78277	6.36649
NADP+	5886	HMDB0000217	109.883	126.417	84.6434	76.4789	71.4736	68.8994	91.2766	97.6551	92.834
IMP	8582	HMDB0000175	377.881	559.748	436.09	35.2767	26.6992	75.8823	286.743	296.524	187.809
Sedoheptulose 7-phosphate	165007	HMDB0001068	7.99384	9.82961	3.41692	675.802	558.34	424.487	150.559	139.968	185.123
Glucose 6-phosphate	5958	HMDB0001401	132.39	352.349	89.4902	1532.21	1545.31	1387.7	1101.58	1102.12	1116.65
Fructose 6-phosphate	603	HMDB0000124	54.4637	117.057	38.9554	655.338	638.884	601.408	455.064	453.759	476.633
Fructose 1-phosphate	439394	HMDB0001076	32.4771	87.8835	31.1527	97.4777	129.258	132.942	136.155	130.982	149.292
Galactose 1-phosphate	123912	HMDB0000645	4.74211	8.85196	3.23798	57.7599	47.1926	44.6897	45.1068	39.4179	46.3915
Glucose 1-phosphate	65533	HMDB0001586	8.93353	29.0033	6.88643	192.513	196.948	165.316	128.281	115.848	114.702
Acetoacetyl CoA	92153	HMDB0001484	N.D.	N.D.	N.D.	N.D.	N.D.	N.D.	N.D.	N.D.	N.D.
Acetyl CoA	444493	HMDB0001206	3.04267	5.60512	3.39401	21.2915	14.1341	17.1843	7.49376	11.7638	10.8319
Folic acid	6037	HMDB0000121	0.0913846	0.0993374	N.D.	N.D.	N.D.	N.D.	0.0981874	N.D.	N.D.
Ribose 5-phosphate	439167	HMDB0001548	10.5175	19.7715	6.86803	16.2573	5.21156	12.0159	9.80232	9.66672	15.4639
CoA	87642	HMDB0001423	176.204	157.879	170.378	136.31	144.414	133.643	144.4	158.912	159.59
Ribose 1-phosphate	439236	HMDB0001489	292.191	324.243	282.04	160.814	184.949	183.575	291.522	270.78	265.494
Ribulose 5-phosphate	439184	HMDB0000618	7.10707	3.88708	3.69177	31.8079	21.6722	24.6275	16.3738	15.4708	18.9058
Xylulose 5-phosphate	439190	HMDB0000868	N.D.	3.30491	N.D.	48.5664	46.4439	47.2552	26.6604	25.0479	32.5529
Erythrose 4-phosphate	122357	HMDB0001321	N.D.	N.D.	N.D.	N.D.	N.D.	N.D.	N.D.	N.D.	N.D.
HMG CoA	445127	HMDB0001375	0.166686	0.152904	0.279935	0.165592	0.114872	0.133318	0.15126	0.184501	0.203075
Glyceraldehyde 3-phosphate	729	HMDB0001112	N.D.	3.65418	N.D.	6.89141	1.94311	7.04629	4.44972	4.71631	7.09953
NADPH	5884	HMDB0000221	4.06873	5.1092	3.72424	11.724	7.6424	12.0274	7.07293	5.32536	7.1607
Malonyl CoA	644066	HMDB0001175	0.273806	N.D.	N.D.	N.D.	N.D.	N.D.	0.275854	0.279748	N.D.
Phosphocreatine	9548602	HMDB0001511	N.D.	0.293378	N.D.	0.127162	N.D.	0.0864915	N.D.	N.D.	0.50234
XMP	73323	HMDB0001554	0.392583	0.450693	0.409174	0.00372164	N.D.	0.0308807	0.228658	0.17867	0.33475
Dihydroxyacetone phosphate	668	HMDB0001473	51.1295	175.218	34.8176	392.935	241.175	367.27	228.47	207.618	327.348
Adenylosuccinic acid	447145	HMDB0000536	186.464	183.655	152.722	82.0013	103.568	120.856	104.415	75.2645	128.701
Fructose 1,6-diphosphate	172313	HMDB0001058	4.71526	41.7501	2.97267	408.092	361.578	368.386	158.028	121.539	219.577
6-Phosphogluconic acid	91493	HMDB0001316	27.4253	38.6566	25.5339	64.1622	74.7481	63.9109	81.046	79.4387	64.9474
N-Carbamoylaspartic acid	93072	HMDB0000828	0.472659	0.355715	0.203929	0.354484	0.134479	0.20682	0.215191	0.475042	0.186437
PRPP	7339	HMDB0000280	1.15971	1.13946	1.20155	5.2314	4.32105	2.87919	0.863512	0.855076	1.00458
2-Phosphoglyceric acid	439278	HMDB0003391	1.16445	1.28173	1.26149	0.634322	0.689301	0.311608	1.04135	0.573434	1.08648
2,3-Diphosphoglyceric acid	186004	HMDB0001294	88.6726	65.4842	78.8536	34.414	30.0857	9.5319	56.6353	62.7997	72.122
3-Phosphoglyceric acid	439183	HMDB0000807	9.85735	11.5376	10.7204	5.065	5.28876	1.69345	8.91454	4.82777	9.49337
Phosphoenolpyruvic acid	1005	HMDB0000263	1.5338	1.93882	1.78803	N.D.	N.D.	N.D.	0.699134	N.D.	0.734857
GMP	6804	HMDB0001397	372.061	382.12	403.71	404.238	448.645	341.498	311.407	344.156	289.719
AMP	6083	HMDB0000045	1890.63	1803.2	1875.06	1735.2	1962.81	2030.19	1444.37	1793.85	1438.09
2-Oxoisovaleric acid	49	HMDB0000019	N.D.	N.D.	N.D.	N.D.	N.D.	N.D.	N.D.	N.D.	N.D.
GDP	8977	HMDB0001201	23.4536	21.821	24.3232	16.1971	16.5733	15.0743	14.5242	16.3611	14.5956
Lactic acid	612	HMDB0000190,HMDB0001311	8282.47	12157.5	9312.58	12727.8	10593.5	9451.13	12576.8	14783	14483.6
ADP	6022	HMDB0001341	526.516	547.5	430.977	558.405	422.832	517.82	427.424	406.285	335.521
GTP	6830	HMDB0001273	12.9279	11.1503	11.6448	9.21284	7.62942	7.16888	9.2544	7.73697	8.66647
Glyoxylic acid	760	HMDB0000119	N.D.	N.D.	N.D.	N.D.	N.D.	N.D.	N.D.	N.D.	N.D.
ATP	5957	HMDB0000538	175.015	160.211	115.098	161.846	80.0305	109.336	118.829	82.8157	86.3312
Glycerol 3-phosphate	439162	HMDB0000126	2286.57	2930.44	2639.32	2278.41	2309.23	2020.86	2990.57	3189.62	2996.82
Glycolic acid	757	HMDB0000115	14.9225	16.6761	11.6823	8.62829	8.48251	12.5882	4.57807	6.62958	11.4313
Pyruvic acid	1060	HMDB0000243	303.278	390.328	185.97	314.419	283.564	288.455	462.709	321.862	456.329
N-Acetylglutamic acid	70914	HMDB0001138	60.8853	58.048	61.1214	206.019	140.432	50.0374	59.1224	63.1724	40.8778
2-Hydroxyglutaric acid	43	HMDB0000606,HMDB0000694	7.80272	8.43275	10.1219	6.51261	5.51508	6.98296	10.1804	12.8493	11.4758
Carbamoylphosphate	278	HMDB0001096	N.D.	N.D.	N.D.	N.D.	N.D.	N.D.	N.D.	N.D.	N.D.
Succinic acid	1110	HMDB0000254	270.622	521.1	350.241	557.595	602.22	569.837	578.014	517.205	852.645
Malic acid	525	HMDB0000156,HMDB0000744	246.878	274.758	133.386	135.417	187.099	222.653	183.918	5.57315	177.809
2-Oxoglutaric acid	51	HMDB0000208	N.D.	N.D.	N.D.	N.D.	N.D.	N.D.	N.D.	N.D.	N.D.
Fumaric acid	444972	HMDB0000134	132.595	176.619	77.7267	96.7796	109.214	121.153	132.359	55.145	140.526
Citric acid	311	HMDB0000094	72.0738	41.5661	56.7604	44.3088	77.0481	43.2592	69.0625	37.8518	67.4536
cis-Aconitic acid	643757	HMDB0000072	0.7748	0.0598013	0.310029	N.D.	0.53003	0.033236	0.458792	N.D.	0.354319
Isocitric acid	1198	HMDB0000193	N.D.	N.D.	N.D.	N.D.	N.D.	N.D.	N.D.	N.D.	N.D.
Urea	1176	HMDB0000294	8187.1	7606.22	7956.36	11226	7420.69	7181.41	8379.37	8112.14	6070.64
Gly	750	HMDB0000123	4735.18	3877.62	4238.81	1190.42	1371.06	1076.63	2339.41	2235.13	2066.03
Putrescine	1045	HMDB0001414	N.D.	N.D.	N.D.	2.43216	N.D.	6.71402	N.D.	N.D.	N.D.
Ala	602	HMDB0000161,HMDB0001310	2368.76	3183.07	2304.62	3120.74	2426.92	3630.84	4338.55	5308.59	4108.81
β-Ala	239	HMDB0000056	157.48	117.87	159.453	271.976	263.783	349.189	101.718	93.004	94.3463
Sarcosine	1088	HMDB0000271	16.1064	23.6556	40.3588	66.1363	73.5297	72.8664	21.7661	25.4205	13.2843
γ-Aminobutyric acid	119	HMDB0000112	19.625	27.7251	27.9956	19.1511	23.8915	32.3575	26.9223	22.7235	23.662
N,N-Dimethylglycine	673	HMDB0000092	30.8442	25.6748	50.7306	60.6082	36.344	57.3134	41.6098	46.3344	36.8388
Choline	305	HMDB0000097	829.986	509.298	950.018	139.977	134.782	119.65	216.349	171.471	218.462
Ser	617	HMDB0000187,HMDB0003406	718.561	454.57	535.974	306.033	414.687	365.403	586.572	398.043	406.891
Carnosine	439224	HMDB0000033	N.D.	N.D.	N.D.	N.D.	N.D.	N.D.	N.D.	N.D.	N.D.
Creatinine	588	HMDB0000562	3.69967	2.94522	4.02759	4.06846	5.12555	4.67417	7.17121	5.32234	5.30798
Pro	614	HMDB0000162,HMDB0003411	103.216	87.4115	109.649	125.837	139.798	105.151	90.7577	42.4364	34.5105
Betaine	247	HMDB0000043	713.996	421.04	698.063	3162.5	1965.89	3576.61	1439.89	1243.66	1363.02
Val	1182	HMDB0000883	684.001	592.138	647.514	2189.27	1792.04	487.612	772.494	526.736	555.56
Thr	6288	HMDB0000167	493.048	347.811	418.718	362.624	447.542	348.335	467.531	342.362	334.711
Homoserine	12647	HMDB0000719	N.D.	3.6665	3.98047	N.D.	N.D.	N.D.	N.D.	N.D.	N.D.
Betaine aldehyde	249	HMDB0001252	24.6795	9.37815	22.5109	N.D.	N.D.	N.D.	2.91535	0.92342	1.40837
Cys	594	HMDB0000574,HMDB0003417	6.39964	6.75943	7.18865	3.79653	4.10097	2.83972	5.53881	5.80486	4.09413
Hydroxyproline	5810	HMDB0000725	30.5437	26.327	33.6589	36.6757	29.1628	22.5449	31.4291	36.1685	19.4055
Creatine	586	HMDB0000064	349.879	278.694	376.553	342.106	239.382	290.893	216.433	300.185	212.551
Leu	857	HMDB0000687	737	566.374	690.891	794.176	915.74	423.994	783.729	536.26	610.422
Ile	791	HMDB0000172	366.27	299.662	345.511	575.142	595.864	221.846	338.291	224.565	271.821
Asn	236	HMDB0000168,HMDB0033780	151.486	140.144	185.182	88.0519	128.357	79.6786	167.45	118.547	120.946
Ornithine	389	HMDB0000214,HMDB0003374	333.072	326.066	346.301	488.8	394.049	399.555	335.574	211.738	264.45
Asp	424	HMDB0000191,HMDB0006483	721.97	536.792	499.212	277.236	416.594	757.647	502.474	349.739	452.922
Homocysteine	778	HMDB0000742	N.D.	N.D.	N.D.	N.D.	N.D.	N.D.	N.D.	N.D.	N.D.
Adenine	190	HMDB0000034	3.99517	4.55148	3.77918	3.44661	3.1145	2.96572	4.02956	3.35221	4.21398
Hypoxanthine	790	HMDB0000157	201.216	171.57	239.47	57.8936	67.7346	64.2772	208.476	172.537	209.193
Spermidine	1102	HMDB0001257	10.5185	16.8979	19.3512	38.1762	28.4116	40.7457	18.7661	20.7028	15.5409
Gln	738	HMDB0000641,HMDB0003423	6426.09	5805.19	5674.76	2972.52	3809.99	4746.89	5508.12	5259.31	5468.09
Lys	866	HMDB0000182,HMDB0003405	825.919	710.295	698.795	564.517	627.994	553.288	636.41	532.109	582.268
Glu	611	HMDB0000148,HMDB0003339	1532.58	1595.43	1408.96	540.218	712.396	1005.86	1933.05	1526.69	1394.32
Met	876	HMDB0000696	114.27	90.2889	132.684	53.4365	61.153	37.0944	129.064	91.7473	85.6315
Guanine	764	HMDB0000132	N.D.	N.D.	N.D.	N.D.	N.D.	N.D.	N.D.	N.D.	N.D.
His	773	HMDB0000177	703.927	518.813	553.393	574.424	594.663	739.037	603.237	562.091	538.792
Carnitine	85	HMDB0000062	196.747	168.161	287.864	167.838	215.795	217.866	231.32	253.2	245.549
Phe	994	HMDB0000159	229.074	201.747	233.77	148.375	185.212	132.874	289.786	212.671	227.368
Arg	6322	HMDB0000517,HMDB0003416	7.22858	7.36682	5.223	8.07021	6.42957	6.33256	9.02644	7.40795	7.44136
Citrulline	9750	HMDB0000904	62.213	44.9304	35.5529	54.7538	18.596	20.8817	47.5042	39.1743	28.2162
Tyr	1153	HMDB0000158	205.798	142.661	204.686	127.545	150.298	109.293	262.668	193.132	170.084
S-Adenosylhomocysteine	439155	HMDB0000939	32.2922	31.6704	46.8516	21.39	17.9817	16.926	22.6328	17.6265	23.9599
Spermine	1103	HMDB0001256	N.D.	N.D.	N.D.	N.D.	N.D.	N.D.	N.D.	N.D.	N.D.
Trp	1148	HMDB0000929	48.5688	47.7312	56.2609	32.4572	41.9758	32.4099	48.299	39.885	42.8719
Cystathionine	834	HMDB0000099	16.9306	17.7599	16.7613	20.7327	22.6915	22.7837	19.7168	21.8935	16.7173
Adenosine	60961	HMDB0000050	81.9151	77.7129	95.9873	48.8041	55.9739	58.4623	138.3	191.087	192.006
Inosine	6021	HMDB0000195	997.033	904.455	998.26	415.435	517.31	469.62	1579.37	1188.77	1588.5
Guanosine	6802	HMDB0000133	41.2606	41.6011	40.6479	22.7298	34.6855	23.9431	101.934	103.895	136.958
Argininosuccinic acid	16950	HMDB0000052	24.9835	32.3217	12.2627	11.696	10.0187	10.6129	11.1537	10.7835	8.96823
Glutathione (GSSG)	65359	HMDB0003337	656.851	606.166	750.549	162.063	210.41	126.39	484.468	432.319	349.127
Glutathione (GSH)	124886	HMDB0000125	5177.02	6936.92	5504.53	4716.76	4068.9	4347.91	6451.58	6697.55	6289.52
S-Adenosylmethionine	34755	HMDB0001185	80.1226	68.407	63.2019	55.5441	65.6544	61.4171	82.1385	67.4241	77.3883
N.D.: Not detected
