# Supplementary material for: A splice-switching oligonucleotide treatment ameliorates glycogen storage disease type 1a in mice with G6PC c.648G>T
Source: J Clin Invest. 2023 Dec 1;133(23):e163464. doi: 10.1172/JCI163464 (PMC10688987; doi:10.1172/JCI163464)
Supplement: Supplemental table 2 [file jci-133-163464-s011.xlsx]

## Sheet: kidney
Table S2. Concentrations of metabolites from kidney
Metabolite name	PubChem ID	HMDB ID	Renal metabolite concentraton (nmol/g kidney)
			cKI-WT vehicle (n = 3)			cKI-GSD1a vehicle (n = 3)			cKI-GSD1a DS-4108b 10 mg/kg (n = 3)
NAD+	5893	HMDB0000902	247.959	393.166	262.894	260.281	246.236	199.043	214.049	227.488	224.87
cAMP	6076	HMDB0000058	0.364101	0.355207	0.399242	0.757651	0.40518	0.47636	0.342914	0.341723	0.313577
cGMP	24316	HMDB0001314	N.D.	0.0017924	N.D.	0.0226006	0.0330246	0.0104904	0.0181112	0.00378461	0.0022459
NADH	439153	HMDB0001487	10.5061	12.411	12.6079	9.04539	10.0563	8.88403	11.5475	9.74742	9.38224
Xanthine	1188	HMDB0000292	68.3801	69.7526	100.196	79.3814	91.9785	60.5656	78.4304	61.6226	68.8872
ADP-ribose	445794	HMDB0001178	18.2264	20.5191	13.4408	19.6262	25.442	30.8135	22.1935	18.509	14.8599
Mevalonic acid	134965	HMDB0000227	N.D.	N.D.	N.D.	N.D.	N.D.	N.D.	N.D.	N.D.	N.D.
UDP-glucose	8629	HMDB0000286	98.366	145.013	103.262	164.489	150.138	153.749	152.15	166.18	130.052
Uric acid	1175	HMDB0000289	30.5656	24.6786	23.9007	36.3379	37.4524	36.5317	30.2705	28.5776	27.8088
NADP+	5886	HMDB0000217	43.3376	57.2008	42.4217	27.4729	25.2184	18.3019	19.7302	27.7159	19.5221
IMP	8582	HMDB0000175	358.143	364.035	492.356	222.477	201.699	207.277	245.594	253.737	241.848
Sedoheptulose 7-phosphate	165007	HMDB0001068	29.3122	41.9946	55.1366	38.2952	83.6966	91.7088	32.3645	24.7047	34.924
Glucose 6-phosphate	5958	HMDB0001401	69.6702	71.3343	83.6012	75.0974	93.0577	121.933	75.7936	65.0435	91.6123
Fructose 6-phosphate	603	HMDB0000124	30.5331	29.8407	34.6425	31.1599	37.8476	49.1895	28.1241	24.1267	36.0145
Fructose 1-phosphate	439394	HMDB0001076	36.9516	32.6885	47.3802	26.7128	39.8833	67.9484	35.1334	33.0991	51.5348
Galactose 1-phosphate	123912	HMDB0000645	25.307	29.647	25.3326	17.3917	19.8572	19.2991	22.7634	20.8305	23.1931
Glucose 1-phosphate	65533	HMDB0001586	3.9002	7.27434	9.56337	5.27177	5.3372	8.1942	4.79595	5.06408	7.84668
Acetoacetyl CoA	92153	HMDB0001484	N.D.	N.D.	N.D.	N.D.	N.D.	N.D.	N.D.	N.D.	N.D.
Acetyl CoA	444493	HMDB0001206	4.81402	6.44525	5.01666	6.50308	6.18802	4.23314	4.06288	3.26019	3.66167
Folic acid	6037	HMDB0000121	N.D.	0.139789	N.D.	N.D.	N.D.	N.D.	N.D.	N.D.	N.D.
Ribose 5-phosphate	439167	HMDB0001548	10.0286	16.3711	15.1845	8.68424	10.1651	12.6602	10.5422	5.70831	8.15059
CoA	87642	HMDB0001423	41.6408	49.4385	48.9761	45.6579	45.6199	32.725	37.2038	38.8442	28.1336
Ribose 1-phosphate	439236	HMDB0001489	153.749	186.397	194.398	89.4162	96.0583	98.9196	132.477	110.493	86.4841
Ribulose 5-phosphate	439184	HMDB0000618	23.988	37.4571	35.5903	21.4739	21.2798	24.5431	22.5783	21.8909	30.751
Xylulose 5-phosphate	439190	HMDB0000868	2.01863	5.16433	12.3212	3.3817	2.30087	11.6392	5.05986	7.78276	3.78963
Erythrose 4-phosphate	122357	HMDB0001321	N.D.	N.D.	N.D.	N.D.	N.D.	N.D.	N.D.	N.D.	N.D.
HMG CoA	445127	HMDB0001375	0.115989	0.10375	0.168579	0.165451	0.128683	0.166993	0.1036	0.096854	0.0973299
Glyceraldehyde 3-phosphate	729	HMDB0001112	N.D.	N.D.	N.D.	N.D.	N.D.	N.D.	N.D.	N.D.	N.D.
NADPH	5884	HMDB0000221	5.89491	6.2799	6.35551	6.02415	6.72877	5.80692	8.33832	7.04952	5.20725
Malonyl CoA	644066	HMDB0001175	N.D.	N.D.	N.D.	0.370692	0.416819	0.38951	0.460498	0.371148	0.367856
Phosphocreatine	9548602	HMDB0001511	0.379944	0.430818	N.D.	N.D.	N.D.	N.D.	N.D.	N.D.	N.D.
XMP	73323	HMDB0001554	0.239113	0.453222	0.44059	0.144028	0.1835	0.171164	0.321748	0.232231	0.267239
Dihydroxyacetone phosphate	668	HMDB0001473	11.2581	4.3064	4.569	4.65957	17.3595	54.054	8.72612	2.66615	5.69221
Adenylosuccinic acid	447145	HMDB0000536	149.901	200.357	186.607	172.78	195.577	153.403	265.38	282.78	207.235
Fructose 1,6-diphosphate	172313	HMDB0001058	5.0892	1.36366	1.40914	8.24031	21.5893	68.2011	9.99829	7.14412	14.0268
6-Phosphogluconic acid	91493	HMDB0001316	12.6654	15.9317	20.4265	26.896	37.224	18.3074	15.4415	14.0413	11.4395
N-Carbamoylaspartic acid	93072	HMDB0000828	0.323402	0.830426	0.670286	0.163267	0.111332	0.1255	0.488799	0.365849	0.391918
PRPP	7339	HMDB0000280	1.59291	1.84472	2.32528	2.52572	3.25181	3.39155	2.27827	2.46403	3.06328
2-Phosphoglyceric acid	439278	HMDB0003391	0.810878	1.29222	1.82442	0.482529	0.631695	0.557542	0.683712	0.4155	0.563784
2,3-Diphosphoglyceric acid	186004	HMDB0001294	63.3833	73.7438	124.647	14.0375	19.8446	5.61992	35.634	31.7991	26.5914
3-Phosphoglyceric acid	439183	HMDB0000807	6.46204	12.3151	15.6244	3.31473	4.26203	3.61852	4.06387	3.47561	3.58263
Phosphoenolpyruvic acid	1005	HMDB0000263	N.D.	0.991778	2.10481	N.D.	N.D.	N.D.	N.D.	N.D.	N.D.
GMP	6804	HMDB0001397	225.501	243.387	228.966	209.372	211.916	194.263	222.703	260.336	212.345
AMP	6083	HMDB0000045	1011.09	1020.26	787.348	900.666	1016.9	1042.9	892.255	1175.4	1022.76
2-Oxoisovaleric acid	49	HMDB0000019	N.D.	N.D.	N.D.	N.D.	7.34905	N.D.	N.D.	N.D.	N.D.
GDP	8977	HMDB0001201	21.631	26.3764	26.1933	32.9622	28.7806	28.5162	26.4449	29.6658	28.0686
Lactic acid	612	HMDB0000190,HMDB0001311	5634.58	6496.41	8212.86	9846.17	10503.4	9026.95	9067.97	7733.3	7798.31
ADP	6022	HMDB0001341	304.71	415.625	360.854	472.872	460.532	442.315	366.415	388.077	470.885
GTP	6830	HMDB0001273	14.8165	22.0826	25.0372	27.3736	22.3692	22.4719	19.5922	17.6607	18.8123
Glyoxylic acid	760	HMDB0000119	N.D.	N.D.	N.D.	N.D.	N.D.	N.D.	N.D.	N.D.	N.D.
ATP	5957	HMDB0000538	120.566	233.686	236.532	277.834	213.318	207.322	153.541	144.045	217.177
Glycerol 3-phosphate	439162	HMDB0000126	2112.62	2120.2	2895.78	1002.31	852.574	476.685	1112.6	1313.63	1156.74
Glycolic acid	757	HMDB0000115	15.9093	28.9527	30.2235	7.61144	22.5911	12.9952	17.7111	9.132	12.6902
Pyruvic acid	1060	HMDB0000243	61.4975	60.7689	45.1032	27.0955	52.2146	33.8736	49.9313	24.9936	34.1977
N-Acetylglutamic acid	70914	HMDB0001138	7.8121	5.67981	7.28243	60.3401	24.0405	18.2571	8.94488	9.2032	7.72229
2-Hydroxyglutaric acid	43	HMDB0000606,HMDB0000694	14.7511	16.6778	16.1201	31.1895	23.5513	31.6157	34.1002	31.6887	41.2708
Carbamoylphosphate	278	HMDB0001096	N.D.	N.D.	N.D.	N.D.	N.D.	N.D.	N.D.	N.D.	N.D.
Succinic acid	1110	HMDB0000254	496.839	533.728	703.083	692.897	751.849	514.33	510.58	519.91	472.868
Malic acid	525	HMDB0000156,HMDB0000744	28.817	55.3569	97.9276	604.655	690.929	514.851	586.104	621.363	494.265
2-Oxoglutaric acid	51	HMDB0000208	N.D.	N.D.	N.D.	N.D.	N.D.	N.D.	N.D.	N.D.	N.D.
Fumaric acid	444972	HMDB0000134	95.0911	175.879	205.793	217.926	209.919	160.685	186.622	205.416	191.501
Citric acid	311	HMDB0000094	165.437	212.199	243.108	257.646	232.224	177.959	328.115	352.514	242.5
cis-Aconitic acid	643757	HMDB0000072	1.03404	1.0077	1.49475	1.39251	1.49304	1.05129	2.57842	2.57108	0.906552
Isocitric acid	1198	HMDB0000193	N.D.	N.D.	N.D.	N.D.	N.D.	N.D.	N.D.	N.D.	N.D.
Urea	1176	HMDB0000294	19714.8	13056.9	14816.3	21621.2	13283.9	12198.7	14022.9	13613	9204.82
Gly	750	HMDB0000123	6462.59	7753.45	8309.48	5969.6	5080.37	3589.61	7124.78	7228.35	6489.55
Putrescine	1045	HMDB0001414	2.75508	4.67713	5.59265	13.1176	9.33099	16.9852	6.76603	10.3738	7.74557
Ala	602	HMDB0000161,HMDB0001310	1006.18	1188.72	1231.45	1099.38	890.926	769.366	1299.13	1563.43	1125.35
β-Ala	239	HMDB0000056	89.3175	72.322	108.709	204.591	202.583	181.033	139.623	114.068	119.117
Sarcosine	1088	HMDB0000271	N.D.	N.D.	N.D.	14.2282	20.8699	21.1088	5.03182	6.23719	4.75423
γ-Aminobutyric acid	119	HMDB0000112	N.D.	N.D.	N.D.	38.0036	31.7128	24.0867	33.4898	29.2279	26.0317
N,N-Dimethylglycine	673	HMDB0000092	7.96474	6.83162	N.D.	56.1974	49.9051	69.12	38.7151	36.3471	28.4403
Choline	305	HMDB0000097	1810.57	2117.88	2753.57	785.564	515.639	406.197	1186.47	1281.55	1142.91
Ser	617	HMDB0000187,HMDB0003406	449.556	444.034	577.104	403.605	366.23	389.671	459.096	484.71	461.324
Carnosine	439224	HMDB0000033	11.8018	10.7394	17.4205	1.41124	0.944828	5.50916	5.64592	5.37105	19.4309
Creatinine	588	HMDB0000562	20.6718	19.6257	21.8705	27.7007	17.2246	18.8678	24.749	18.2801	14.0842
Pro	614	HMDB0000162,HMDB0003411	20.3904	7.61606	36.8262	51.875	15.0774	98.8505	N.D.	25.3411	5.6357
Betaine	247	HMDB0000043	845.35	681.77	958.477	1003.61	743.199	1219.77	939.339	907.226	1014.38
Val	1182	HMDB0000883	313.791	338.421	388.234	1032.76	846.537	397.325	330.977	330.028	315.756
Thr	6288	HMDB0000167	291.965	340.552	378.871	269.521	242.725	258.09	224.55	271.921	233.879
Homoserine	12647	HMDB0000719	N.D.	N.D.	N.D.	N.D.	N.D.	N.D.	N.D.	1.9916	N.D.
Betaine aldehyde	249	HMDB0001252	10.3278	21.8779	24.203	0.932513	N.D.	N.D.	2.65227	5.01618	5.81273
Cys	594	HMDB0000574,HMDB0003417	533.845	597.783	831.111	1981.6	1432.36	1013.23	1820.67	1729.96	1752.75
Hydroxyproline	5810	HMDB0000725	49.0529	52.1613	49.7344	45.2215	46.8321	44.7904	58.4543	59.0115	48.7055
Creatine	586	HMDB0000064	784.213	830.451	915.183	1593.31	1029.75	989.396	660.818	1299.17	619.785
Leu	857	HMDB0000687	354.096	361.959	461.02	646.668	581.407	314.02	315.043	311.786	295.884
Ile	791	HMDB0000172	172.031	179.397	209.739	468.755	381.039	212.497	169.293	168.435	169.406
Asn	236	HMDB0000168,HMDB0033780	107.522	107.858	152.102	109.013	93.334	99.7899	104.939	119.095	88.388
Ornithine	389	HMDB0000214,HMDB0003374	30.7883	30.3893	27.8995	27.4427	27.8004	40.3926	26.9484	24.1601	23.7086
Asp	424	HMDB0000191,HMDB0006483	2124.25	2641.53	2146.45	2638.93	3060.54	2134.95	2134.02	2545.16	2308.64
Homocysteine	778	HMDB0000742	N.D.	N.D.	N.D.	N.D.	N.D.	N.D.	N.D.	N.D.	N.D.
Adenine	190	HMDB0000034	7.21677	8.87692	9.74196	9.91357	8.14091	7.14651	12.5754	8.08315	10.7484
Hypoxanthine	790	HMDB0000157	366.278	444.916	701.279	419.743	395.408	316.663	496.428	384.738	362.895
Spermidine	1102	HMDB0001257	8.14923	5.1943	6.77949	13.9593	12.1384	13.0919	15.6293	15.6245	20.3347
Gln	738	HMDB0000641,HMDB0003423	1263.67	1505.14	1301.16	775.778	838.088	1732.67	1173.07	1325.66	1578.81
Lys	866	HMDB0000182,HMDB0003405	218.071	234.782	279.338	179.227	159.165	158.794	170.408	196.758	172.431
Glu	611	HMDB0000148,HMDB0003339	5746.71	7447.01	8403.51	5419.27	5143.06	3872.52	7028.36	7181.11	6320.26
Met	876	HMDB0000696	82.8925	94.4616	130.731	54.1464	45.1885	57.0217	60.531	73.3764	56.7468
Guanine	764	HMDB0000132	N.D.	N.D.	N.D.	N.D.	N.D.	N.D.	N.D.	N.D.	N.D.
His	773	HMDB0000177	115.995	148.535	167.635	137.266	150.478	186.115	127.174	148.661	150.494
Carnitine	85	HMDB0000062	448.726	512.679	543.486	240.865	300.776	223.033	404.793	404.86	535.062
Phe	994	HMDB0000159	105.59	112.406	133.055	115.585	100.719	82.096	101.845	100.727	97.7966
Arg	6322	HMDB0000517,HMDB0003416	140.391	166.522	206.049	108.449	97.7241	92.5462	112.85	130.04	115.292
Citrulline	9750	HMDB0000904	9.92519	9.35142	11.667	8.64179	5.42826	8.61148	5.95032	N.D.	9.23106
Tyr	1153	HMDB0000158	117.415	130.797	176.123	98.3963	82.7896	66.2992	98.9649	107.649	88.7068
S-Adenosylhomocysteine	439155	HMDB0000939	12.8533	13.1849	18.9474	6.39389	4.72068	N.D.	7.36413	6.46716	5.53281
Spermine	1103	HMDB0001256	N.D.	N.D.	N.D.	N.D.	N.D.	N.D.	N.D.	N.D.	N.D.
Trp	1148	HMDB0000929	32.3536	34.9025	45.6808	34.1533	35.1257	33.4281	33.0827	29.4578	28.1701
Cystathionine	834	HMDB0000099	11.5592	12.6192	13.7324	4.2873	3.65958	N.D.	6.63284	5.49691	N.D.
Adenosine	60961	HMDB0000050	330.305	632.514	510.952	349.58	227.646	158.043	283.661	365.733	341.756
Inosine	6021	HMDB0000195	1006.2	1305.81	1864.68	977.294	858.816	798.649	1197.84	949.235	844.63
Guanosine	6802	HMDB0000133	103.146	181.859	204.585	109.368	78.0089	59.2942	111.864	111.458	97.848
Argininosuccinic acid	16950	HMDB0000052	11.2617	14.6745	18.0261	16.2785	15.2193	11.8919	19.9699	23.0522	17.0619
Glutathione (GSSG)	65359	HMDB0003337	N.D.	N.D.	N.D.	22.315	43.9528	73.0833	N.D.	N.D.	29.947
Glutathione (GSH)	124886	HMDB0000125	N.D.	N.D.	N.D.	590.923	701.097	1148.54	247.166	220.265	682.015
S-Adenosylmethionine	34755	HMDB0001185	36.9938	56.6562	51.7504	47.7352	49.4333	40.5276	40.0275	46.189	33.8959
N.D.: Not detected
