# Supplementary material for: A splice-switching oligonucleotide treatment ameliorates glycogen storage disease type 1a in mice with G6PC c.648G>T
Source: J Clin Invest. 2023 Dec 1;133(23):e163464. doi: 10.1172/JCI163464 (PMC10688987; doi:10.1172/JCI163464)
Supplement: Supplemental table 3 [file jci-133-163464-s012.xlsx]

## Sheet: plasma
Table S3. Concentrations of metabolites from plasma
Metabolite name	PubChem CID	HMDB ID	Plasma metabolite concentraton (µmol/L)
			cKI-WT vehicle (n = 3)			cKI-GSD1a vehicle (n = 3)			cKI-GSD1a DS-4108b 10 mg/kg (n = 3)
NAD+	5893	HMDB0000902	0.853981	0.89634	N.D.	0.910878	0.891276	0.891943	0.865482	0.891785	0.884521
cAMP	6076	HMDB0000058	N.D.	N.D.	N.D.	0.0112784	0.0147823	N.D.	0.0110721	N.D.	0.013516
cGMP	24316	HMDB0001314	N.D.	N.D.	N.D.	N.D.	N.D.	N.D.	N.D.	N.D.	N.D.
NADH	439153	HMDB0001487	N.D.	N.D.	N.D.	N.D.	N.D.	N.D.	N.D.	N.D.	N.D.
Xanthine	1188	HMDB0000292	0.00318557	N.D.	N.D.	N.D.	N.D.	N.D.	N.D.	N.D.	N.D.
ADP-ribose	445794	HMDB0001178	N.D.	N.D.	N.D.	N.D.	N.D.	N.D.	N.D.	N.D.	N.D.
Mevalonic acid	134965	HMDB0000227	N.D.	N.D.	N.D.	0.10058	0.0897916	0.376	N.D.	N.D.	N.D.
UDP-glucose	8629	HMDB0000286	N.D.	N.D.	N.D.	N.D.	N.D.	N.D.	N.D.	N.D.	N.D.
Uric acid	1175	HMDB0000289	35.1184	34.4406	36.1329	29.0861	14.7955	25.5312	36.9103	29.9506	25.2276
NADP+	5886	HMDB0000217	N.D.	N.D.	N.D.	0.141649	0.143831	N.D.	N.D.	N.D.	N.D.
IMP	8582	HMDB0000175	N.D.	N.D.	N.D.	N.D.	N.D.	N.D.	N.D.	N.D.	N.D.
Sedoheptulose 7-phosphate	165007	HMDB0001068	N.D.	N.D.	N.D.	9.78331	N.D.	0.319968	N.D.	N.D.	N.D.
Glucose 6-phosphate	5958	HMDB0001401	0.633751	0.752794	0.861486	50.7799	9.41722	21.1691	0.979996	1.13428	0.866808
Fructose 6-phosphate	603	HMDB0000124	0.0724691	0.14273	0.0919876	13.1314	2.3893	4.78034	0.135357	0.22743	0.128332
Fructose 1-phosphate	439394	HMDB0001076	N.D.	N.D.	N.D.	N.D.	N.D.	N.D.	N.D.	N.D.	N.D.
Galactose 1-phosphate	123912	HMDB0000645	N.D.	0.130701	N.D.	1.07995	0.277115	0.60569	0.111893	0.142463	N.D.
Glucose 1-phosphate	65533	HMDB0001586	N.D.	N.D.	N.D.	2.99093	0.24796	0.733132	N.D.	N.D.	N.D.
Acetoacetyl CoA	92153	HMDB0001484	N.D.	N.D.	N.D.	N.D.	N.D.	N.D.	N.D.	N.D.	N.D.
Acetyl CoA	444493	HMDB0001206	N.D.	N.D.	N.D.	N.D.	N.D.	N.D.	N.D.	N.D.	N.D.
Folic acid	6037	HMDB0000121	N.D.	N.D.	N.D.	N.D.	N.D.	N.D.	N.D.	N.D.	N.D.
Ribose 5-phosphate	439167	HMDB0001548	N.D.	0.00301403	0.0406558	0.00459554	N.D.	0.0562331	N.D.	0.00319546	N.D.
CoA	87642	HMDB0001423	N.D.	N.D.	N.D.	N.D.	N.D.	N.D.	N.D.	N.D.	N.D.
Ribose 1-phosphate	439236	HMDB0001489	0.923951	0.956646	1.2805	1.48921	1.2351	2.72565	1.13698	1.07414	0.331214
Ribulose 5-phosphate	439184	HMDB0000618	0.369703	0.370118	0.477044	0.709162	0.486796	0.940525	0.429797	0.468324	0.270023
Xylulose 5-phosphate	439190	HMDB0000868	N.D.	N.D.	N.D.	N.D.	N.D.	0.484522	N.D.	N.D.	N.D.
Erythrose 4-phosphate	122357	HMDB0001321	N.D.	N.D.	N.D.	N.D.	N.D.	N.D.	N.D.	N.D.	N.D.
HMG CoA	445127	HMDB0001375	N.D.	N.D.	N.D.	N.D.	N.D.	N.D.	N.D.	N.D.	N.D.
Glyceraldehyde 3-phosphate	729	HMDB0001112	N.D.	N.D.	N.D.	N.D.	N.D.	N.D.	N.D.	N.D.	N.D.
NADPH	5884	HMDB0000221	N.D.	N.D.	N.D.	N.D.	N.D.	N.D.	N.D.	N.D.	N.D.
Malonyl CoA	644066	HMDB0001175	N.D.	N.D.	N.D.	N.D.	N.D.	N.D.	N.D.	N.D.	N.D.
Phosphocreatine	9548602	HMDB0001511	1.28167	1.13353	2.04621	3.18638	2.2606	2.49311	0.783304	1.01072	0.438443
XMP	73323	HMDB0001554	N.D.	N.D.	N.D.	N.D.	N.D.	N.D.	N.D.	N.D.	N.D.
Dihydroxyacetone phosphate	668	HMDB0001473	N.D.	0.0776009	0.0608194	0.582907	0.0755649	1.43598	N.D.	0.039801	N.D.
Adenylosuccinic acid	447145	HMDB0000536	N.D.	N.D.	N.D.	N.D.	N.D.	N.D.	N.D.	N.D.	N.D.
Fructose 1,6-diphosphate	172313	HMDB0001058	N.D.	N.D.	N.D.	0.140225	N.D.	0.179053	N.D.	N.D.	N.D.
6-Phosphogluconic acid	91493	HMDB0001316	N.D.	N.D.	0.0929508	0.692878	0.163225	0.554583	N.D.	N.D.	N.D.
N-Carbamoylaspartic acid	93072	HMDB0000828	0.00759359	0.0243673	0.0158841	0.0394372	0.0135796	0.0181835	0.0243859	0.0370737	0.0195793
PRPP	7339	HMDB0000280	N.D.	N.D.	N.D.	N.D.	N.D.	N.D.	N.D.	N.D.	N.D.
2-Phosphoglyceric acid	439278	HMDB0003391	0.124509	0.173172	0.198225	0.542988	0.24188	0.343344	0.139526	0.339368	0.0977184
2,3-Diphosphoglyceric acid	186004	HMDB0001294	0.128603	N.D.	0.14028	0.13046	N.D.	N.D.	0.127464	0.168475	0.125994
3-Phosphoglyceric acid	439183	HMDB0000807	1.12881	1.36843	1.5247	5.17249	1.85294	2.68524	0.961568	3.275	0.7405
Phosphoenolpyruvic acid	1005	HMDB0000263	N.D.	N.D.	N.D.	1.8279	0.117926	0.321382	N.D.	0.201351	N.D.
GMP	6804	HMDB0001397	N.D.	N.D.	N.D.	N.D.	N.D.	N.D.	N.D.	N.D.	N.D.
AMP	6083	HMDB0000045	N.D.	N.D.	N.D.	N.D.	0.14675	N.D.	N.D.	N.D.	N.D.
2-Oxoisovaleric acid	49	HMDB0000019	9.94499	11.0585	11.8406	19.6334	12.9009	12.7889	12.9519	10.96	11.3557
GDP	8977	HMDB0001201	N.D.	N.D.	N.D.	N.D.	N.D.	0.275423	N.D.	N.D.	N.D.
Lactic acid	612	HMDB0000190,HMDB0001311	2551.47	3137.63	1857.21	3516.33	2528.43	2140.06	3865.3	5152.92	3295.6
ADP	6022	HMDB0001341	N.D.	N.D.	0.566836	N.D.	N.D.	0.569239	N.D.	N.D.	N.D.
GTP	6830	HMDB0001273	N.D.	N.D.	N.D.	N.D.	N.D.	N.D.	N.D.	N.D.	N.D.
Glyoxylic acid	760	HMDB0000119	N.D.	N.D.	N.D.	N.D.	N.D.	N.D.	N.D.	N.D.	N.D.
ATP	5957	HMDB0000538	N.D.	2.10923	N.D.	N.D.	N.D.	2.12495	N.D.	N.D.	N.D.
Glycerol 3-phosphate	439162	HMDB0000126	9.19601	9.54379	9.23506	39.0006	13.3219	14.2835	8.39314	10.2785	10.7522
Glycolic acid	757	HMDB0000115	46.4461	54.6082	48.9353	11.3489	10.8281	9.88946	15.6271	18.4851	31.7654
Pyruvic acid	1060	HMDB0000243	19.9448	60.326	17.2563	17.373	9.23939	21.6457	66.8648	126.285	23.3255
N-Acetylglutamic acid	70914	HMDB0001138	0.585866	0.655706	0.766602	8.42957	2.7613	2.0686	0.767007	1.11966	0.80103
2-Hydroxyglutaric acid	43	HMDB0000606,HMDB0000694	0.380306	0.657532	0.703386	1.19914	0.766771	1.3012	0.827883	1.1246	1.07295
Carbamoylphosphate	278	HMDB0001096	N.D.	N.D.	N.D.	0.525133	N.D.	N.D.	N.D.	N.D.	N.D.
Succinic acid	1110	HMDB0000254	2.7594	3.73007	4.03865	14.3978	11.363	13.9813	5.87536	6.75448	5.27105
Malic acid	525	HMDB0000156,HMDB0000744	1.2958	10.0099	4.11796	34.2402	16.497	35.2832	14.7296	28.8814	18.7918
2-Oxoglutaric acid	51	HMDB0000208	4.25777	11.199	9.24827	5.70039	N.D.	4.91255	14.7504	23.4386	8.01845
Fumaric acid	444972	HMDB0000134	N.D.	N.D.	N.D.	2.86237	0.0919109	2.16543	0.735464	1.24519	0.0822544
Citric acid	311	HMDB0000094	81.1759	111.139	110.862	243.241	243.224	278.989	180.053	208.751	196.426
cis-Aconitic acid	643757	HMDB0000072	0.806539	1.0711	1.19664	2.39637	2.46298	2.83712	1.75885	2.07486	2.08192
Isocitric acid	1198	HMDB0000193	3.82958	4.9524	4.90124	10.9733	10.361	12.8114	8.17406	8.46433	7.66832
Urea	1176	HMDB0000294	7691.36	7885.37	7495.57	10432.4	8501.41	8020.46	7976.15	8635.87	6782.51
Gly	750	HMDB0000123	335.138	284.951	315.598	168.536	102.557	167.563	153.498	159.723	156.33
Putrescine	1045	HMDB0001414	N.D.	N.D.	N.D.	N.D.	N.D.	N.D.	N.D.	N.D.	N.D.
Ala	602	HMDB0000161,HMDB0001310	314.351	332.686	302.146	307.748	225.027	306.032	334.047	449.014	290.658
β-Ala	239	HMDB0000056	0.869321	0.589066	1.29187	3.49372	1.32638	3.94037	0.912473	0.869613	0.701607
Sarcosine	1088	HMDB0000271	5.55779	10.0366	6.67148	3.54919	3.44412	5.32892	9.68019	11.806	6.87977
γ-Aminobutyric acid	119	HMDB0000112	N.D.	N.D.	N.D.	1.05248	N.D.	0.91522	N.D.	N.D.	N.D.
N,N-Dimethylglycine	673	HMDB0000092	4.70941	3.37553	6.72239	10.5321	5.7145	12.3882	7.42518	7.81358	6.96302
Choline	305	HMDB0000097	12.3881	12.0239	11.1123	28.6965	14.7719	17.2446	15.1304	14.4877	17.5559
Ser	617	HMDB0000187,HMDB0003406	127.898	112.035	128.355	64.8341	55.4069	104.238	80.9124	90.1852	82.5941
Carnosine	439224	HMDB0000033	0.566868	0.42692	0.57235	0.420684	0.381919	0.348277	0.0960998	0.24377	0.535235
Creatinine	588	HMDB0000562	4.28575	4.60972	7.49524	11.038	9.91613	12.1757	9.36889	8.13173	9.10966
Pro	614	HMDB0000162,HMDB0003411	69.0833	58.2447	55.8217	73.2829	59.9154	135.862	38.3164	66.6886	42.8346
Val	1182	HMDB0000883	287.706	264.953	233.354	989.385	883.602	471.019	310.547	312.137	323.422
Betaine	247	HMDB0000043	72.9361	44.7984	53.1272	140.723	54.2558	243.129	49.6042	44.2567	58.8438
Thr	6288	HMDB0000167	129.097	141.569	111.481	132.656	124.124	186.901	78.0872	88.7119	97.5458
Homoserine	12647	HMDB0000719	N.D.	N.D.	N.D.	N.D.	N.D.	N.D.	N.D.	N.D.	N.D.
Betaine aldehyde	249	HMDB0001252	N.D.	N.D.	N.D.	N.D.	N.D.	N.D.	N.D.	N.D.	N.D.
Cys	594	HMDB0000574,HMDB0003417	N.D.	N.D.	N.D.	N.D.	N.D.	N.D.	N.D.	N.D.	N.D.
Hydroxyproline	5810	HMDB0000725	17.6175	15.4053	18.2629	8.51594	6.95717	8.61841	10.2933	11.2438	7.89513
Creatine	586	HMDB0000064	128.84	131.029	152.524	218.381	162.24	217.044	88.9074	162.282	96.0642
Ile	791	HMDB0000172	125.961	115.355	96.8019	406.183	419.299	247.553	126.614	133.862	153.078
Leu	857	HMDB0000687	222.06	164.526	165.3	613.349	569.438	335.26	212.105	185.903	244.547
Asn	236	HMDB0000168,HMDB0033780	43.0627	37.1343	37.2749	36.5303	29.5098	45.2805	23.2407	32.9439	23.5113
Ornithine	389	HMDB0000214,HMDB0003374	37.2575	41.9135	34.2874	109.806	82.3196	81.1216	51.4848	52.5452	59.1624
Asp	424	HMDB0000191,HMDB0006483	8.69208	9.81474	7.22765	15.6894	10.6862	21.3852	7.54608	10.569	8.95751
Homocysteine	778	HMDB0000742	N.D.	N.D.	N.D.	N.D.	N.D.	N.D.	N.D.	N.D.	N.D.
Adenine	190	HMDB0000034	N.D.	N.D.	N.D.	N.D.	N.D.	N.D.	N.D.	N.D.	N.D.
Hypoxanthine	790	HMDB0000157	N.D.	N.D.	N.D.	N.D.	N.D.	N.D.	N.D.	N.D.	N.D.
Spermidine	1102	HMDB0001257	N.D.	N.D.	N.D.	N.D.	N.D.	N.D.	N.D.	N.D.	N.D.
Gln	738	HMDB0000641,HMDB0003423	643.84	655.944	561.964	590.197	581.429	1034.08	521.776	618.807	714.186
Lys	866	HMDB0000182,HMDB0003405	192.837	158.761	163.585	224.473	183.625	302.778	154.283	164.264	186.867
Glu	611	HMDB0000148,HMDB0003339	36.1317	42.3454	37.5377	69.1291	43.1467	61.5908	38.8402	44.1538	34.4642
Met	876	HMDB0000696	49.3476	42.3912	45.0774	27.5509	24.2329	57.4914	26.0832	25.4611	27.8243
Guanine	764	HMDB0000132	N.D.	N.D.	N.D.	N.D.	N.D.	N.D.	N.D.	N.D.	N.D.
His	773	HMDB0000177	55.7886	51.3904	52.644	89.1629	74.8597	114.959	52.0577	62.2974	62.5402
Carnitine	85	HMDB0000062	28.6041	30.7829	29.7746	6.182	3.85718	6.12524	13.6984	14.9553	19.8213
Phe	994	HMDB0000159	64.9212	56.9263	50.9236	87.8859	77.1329	77.9175	70.3759	67.4456	78.4754
Arg	6322	HMDB0000517,HMDB0003416	66.285	54.8024	48.3138	24.2824	28.1974	89.0379	36.4983	47.0326	47.4101
Citrulline	9750	HMDB0000904	29.9173	33.7208	31.2954	46.7881	39.0084	60.4723	46.9444	44.9992	51.4348
Tyr	1153	HMDB0000158	60.574	53.9202	62.1604	57.92	47.0619	51.2926	48.3011	59.4188	51.4026
S-Adenosylhomocysteine	439155	HMDB0000939	N.D.	N.D.	N.D.	N.D.	N.D.	N.D.	N.D.	N.D.	N.D.
Spermine	1103	HMDB0001256	N.D.	N.D.	N.D.	N.D.	N.D.	N.D.	N.D.	N.D.	N.D.
Trp	1148	HMDB0000929	56.4807	78.3718	59.7377	42.3659	41.1395	49.8386	58.4999	60.8031	80.4887
Cystathionine	834	HMDB0000099	1.41499	0.798295	1.32486	0.83033	N.D.	1.02464	0.954286	0.878575	0.634946
Adenosine	60961	HMDB0000050	N.D.	N.D.	N.D.	N.D.	N.D.	N.D.	N.D.	N.D.	N.D.
Inosine	6021	HMDB0000195	N.D.	N.D.	N.D.	N.D.	N.D.	N.D.	N.D.	N.D.	N.D.
Guanosine	6802	HMDB0000133	N.D.	N.D.	N.D.	N.D.	N.D.	N.D.	N.D.	N.D.	N.D.
Argininosuccinic acid	16950	HMDB0000052	N.D.	N.D.	N.D.	0.371578	N.D.	0.727269	N.D.	N.D.	N.D.
Glutathione (GSSG)	65359	HMDB0003337	N.D.	N.D.	N.D.	6.84783	0.47753	11.6167	N.D.	N.D.	N.D.
Glutathione (GSH)	124886	HMDB0000125	N.D.	N.D.	N.D.	N.D.	N.D.	N.D.	N.D.	N.D.	N.D.
S-Adenosylmethionine	34755	HMDB0001185	N.D.	N.D.	N.D.	0.760264	N.D.	0.735269	N.D.	N.D.	N.D.
N.D.: Not detected
