# Supplementary material for: A splice-switching oligonucleotide treatment ameliorates glycogen storage disease type 1a in mice with G6PC c.648G>T
Source: J Clin Invest. 2023 Dec 1;133(23):e163464. doi: 10.1172/JCI163464 (PMC10688987; doi:10.1172/JCI163464)
Supplement: Supplemental table 4 [file jci-133-163464-s013.xlsx]

## Sheet: PC
Table S4. Principle component scores in PCA of metabolites from liver, kidney and plasma
Principal component	Liver									Kidney									Plasma
	PC1	PC2	PC3	PC4	PC5	PC6	PC7	PC8		PC1	PC2	PC3	PC4	PC5	PC6	PC7	PC8		PC1	PC2	PC3	PC4	PC5	PC6	PC7	PC8
Contribution (%)	45.6447	18.7517	9.60612	7.70088	7.18217	5.33626	3.10412	2.6741		41.9837	16.5982	14.3514	9.11022	5.61127	4.76998	4.58453	2.99077		48.9868	19.2548	11.225	9.94038	3.39947	3.29443	2.28804	1.61108
cKI-WT vehicle (n = 3)	-8.18224	-4.30709	-1.08189	2.60676	-1.21899	2.77873	-2.11333	-1.43637		-4.19836	-1.2841	3.58847	-5.54648	3.47833	0.428755	0.820904	-0.996044		-5.4175	-2.59921	-2.91551	-2.18874	-1.72203	0.370481	-2.42778	-0.124912
	-6.80349	-1.4826	6.11555	1.0962	1.17621	-1.03262	2.31131	-0.284705		-8.61924	1.15994	0.721285	-2.50799	-3.80181	-1.66486	-1.78039	1.76453		-4.87398	-1.48169	-0.834837	0.201959	-2.38412	-1.14597	2.56982	-0.328031
	-7.49116	-3.77565	-3.06969	-4.44583	0.507175	-2.05987	-0.0740225	1.59761		-10.8432	4.53192	-1.18704	4.58548	1.31587	0.620018	1.00821	-1.10961		-4.66266	-2.85315	-2.9276	-1.19804	3.49009	-0.125701	0.782358	0.308147
cKI-GSD1a vehicle (n = 3)	9.00603	-3.13843	0.303229	2.19885	4.72668	-0.719032	-1.51065	1.08723		5.43203	3.23576	-6.08822	-0.985725	2.69354	-0.221373	-2.83158	1.08207		11.0073	4.26216	-4.80339	0.323111	-0.300126	0.659637	0.309627	-0.0955329
	6.82379	-2.43229	-3.30186	1.32293	-2.14123	-2.30476	2.017	-2.12093		6.0255	3.11924	-2.86799	-2.30935	-3.23541	1.37257	2.29624	-2.07999		1.98377	4.10958	3.36148	-4.94868	0.320983	-1.9692	-0.233326	0.219839
	8.69933	-1.99809	3.1453	-3.09529	-3.53985	2.45612	-0.256516	0.870286		8.42975	4.05982	6.45607	2.06136	0.366122	-2.1852	0.735546	0.894239		9.64322	-7.61456	2.85334	0.535891	-0.0321998	0.0921442	-0.139831	-0.148515
cKI-GSD1a DS-4108b 10 mg/kg (n=3)	-1.665	4.95476	-2.33155	3.37104	-1.41738	1.24973	1.33753	2.71879		0.561937	-4.57495	-1.73569	1.01157	0.229527	1.75357	3.05476	3.08704		-2.99511	2.55315	1.98483	2.12543	0.775362	0.732856	-0.377306	-2.52575
	0.335478	5.37124	-1.44089	-2.84977	3.4805	2.76958	0.890004	-1.74096		0.964564	-6.82275	-2.19487	1.67763	-0.0794797	-3.72185	-0.0660413	-1.80492		-1.77788	1.71531	0.58401	5.28533	0.171212	-1.93386	-0.984804	1.30882
	-0.722729	6.80816	1.6618	-0.204894	-1.57312	-3.13788	-2.60133	-0.690954		2.24704	-3.42488	3.30798	2.01351	-0.966687	3.61836	-3.23765	-0.837313		-2.90714	1.9084	2.69768	-0.136248	-0.319175	3.31961	0.501241	1.38594
