# Supplementary material for: A splice-switching oligonucleotide treatment ameliorates glycogen storage disease type 1a in mice with G6PC c.648G>T
Source: J Clin Invest. 2023 Dec 1;133(23):e163464. doi: 10.1172/JCI163464 (PMC10688987; doi:10.1172/JCI163464)
Supplement: Supplemental table 5 [file jci-133-163464-s014.xlsx]

## Sheet: FL liver
Table S5. Factor loadings of PCA of metabolites from liver
Metabolite	PubChem ID	HMDB ID	Factor loading
			PC1	PC2	PC3	PC4	PC5	PC6	PC7	PC8
NAD+	5893	HMDB0000902	-0.107592	-0.0128241	0.132785	-0.0106003	0.122075	0.00869456	0.220454	-0.06377
cAMP	6076	HMDB0000058	-0.0720276	0.111111	-0.087784	0.0138073	0.148199	0.0239344	-0.255395	-0.154468
NADH	439153	HMDB0001487	-0.124062	-0.0182608	0.103288	-0.0707648	0.081197	-0.0902714	0.0590815	0.0851059
Xanthine	1188	HMDB0000292	-0.134662	0.0553272	-0.0120893	-0.034472	-0.0511446	-0.0794667	-0.0608823	0.0647493
ADP-ribose	445794	HMDB0001178	-0.0846329	0.0206481	0.207532	0.113948	0.0712205	0.0449639	0.155056	0.0117263
UDP-glucose	8629	HMDB0000286	-0.139472	-0.00622372	0.0160116	-0.048108	0.06481	0.0647418	0.0287174	-0.0506555
Uric acid	1175	HMDB0000289	-0.123033	-0.0750206	-0.000349127	-0.0807429	0.0179621	-0.130312	-0.0886085	0.0508065
NADP+	5886	HMDB0000217	-0.114636	0.0267316	0.134907	0.0917691	0.0786017	0.0526806	0.0674674	-0.129212
IMP	8582	HMDB0000175	-0.13519	-0.00481039	0.0710599	-0.0318996	0.0532491	0.0320024	0.125878	0.0426391
Sedoheptulose 7-phosphate	165007	HMDB0001068	0.138004	-0.0418426	-0.025421	0.0623387	0.0323018	-0.0658325	-0.0238147	-0.00919214
Glucose 6-phosphate	5958	HMDB0001401	0.13674	0.0689093	-0.0181309	0.0485184	-0.00470572	-0.0198901	0.0351124	-0.0192029
Fructose 6-phosphate	603	HMDB0000124	0.137929	0.0663094	-0.0203812	0.041791	-0.00833855	-0.0169143	0.0108464	-0.00914503
Fructose 1-phosphate	439394	HMDB0001076	0.090871	0.162171	0.0478771	0.0251794	-0.0676174	-0.0211967	0.106522	-0.0358986
Galactose 1-phosphate	123912	HMDB0000645	0.127132	0.0978019	-0.0259906	0.0662497	0.0162202	-0.0249197	-0.0343464	0.0415805
Glucose 1-phosphate	65533	HMDB0001586	0.139362	0.0446198	-0.0337794	0.0577979	-0.00659082	-0.0255507	0.0457993	-0.00410536
Acetyl CoA	444493	HMDB0001206	0.141012	0.0044288	0.0361971	0.00208407	0.0738506	-0.00741348	-0.0590139	-5.8051e-05
Folic acid	6037	HMDB0000121	-0.0875451	-0.0073024	0.0733136	0.221711	-0.0468799	0.129313	0.13611	0.101131
Ribose 5-phosphate	439167	HMDB0001548	-0.005557	0.0242596	0.278094	0.0887885	0.11747	-0.0439289	-0.10606	0.0626495
CoA	87642	HMDB0001423	-0.129582	-0.0117752	-0.0545717	-0.049948	0.0191072	-0.011045	-0.131372	-0.190622
Ribose 1-phosphate	439236	HMDB0001489	-0.136004	0.0643487	0.0406192	0.0134709	-0.00170376	0.0335939	0.0899002	0.0144868
Ribulose 5-phosphate	439184	HMDB0000618	0.138144	0.0274592	-0.0114774	0.05887	0.0270799	-0.000509256	-0.123659	0.043114
Xylulose 5-phosphate	439190	HMDB0000868	0.142078	0.0394398	-0.00868411	0.0290779	-0.0292501	-0.0322692	-0.0210221	0.00194106
HMG CoA	445127	HMDB0001375	-0.0777907	0.00755465	-0.0778172	-0.196039	0.102807	-0.125649	-0.190768	0.157508
Glyceraldehyde 3-phosphate	729	HMDB0001112	0.0945292	0.113821	0.155116	0.000135395	0.0399775	0.0035715	-0.112685	0.119167
NADPH	5884	HMDB0000221	0.132533	-0.0131738	0.0803468	0.0286216	-0.0185986	0.0222931	-0.0885715	0.159542
Malonyl CoA	644066	HMDB0001175	-0.0501164	0.0791217	-0.122684	0.0964912	0.0304236	0.309338	0.0111133	-0.0427849
Phosphocreatine	9548602	HMDB0001511	-0.0069556	0.0885482	0.210558	0.0206015	-0.0143971	-0.226713	-0.186852	-0.0558607
XMP	73323	HMDB0001554	-0.140458	0.0140361	0.0652824	-0.0169932	-0.0057143	-0.0517879	-0.0511246	0.017907
Dihydroxyacetone phosphate	668	HMDB0001473	0.125114	0.0669651	0.109655	0.0408387	0.0114772	-0.0383379	-0.0827659	0.0720645
Adenylosuccinic acid	447145	HMDB0000536	-0.108912	-0.0963634	0.11742	0.0243528	-0.118243	-0.0290122	-0.0529371	-0.0419223
Fructose 1,6-diphosphate	172313	HMDB0001058	0.142627	-0.00237651	0.0118671	0.0413434	-0.026374	-0.0584442	-0.0357646	0.0140723
6-Phosphogluconic acid	91493	HMDB0001316	0.0994037	0.14569	-0.0545081	0.0552931	0.00110536	0.041733	0.139129	-0.0117081
N-Carbamoylaspartic acid	93072	HMDB0000828	-0.0465463	-0.0151232	0.0469708	0.0450961	0.218769	0.261114	-0.0866414	-0.19335
PRPP	7339	HMDB0000280	0.117271	-0.109449	-0.0240686	0.0709591	0.0607227	-0.0925359	-0.0124112	-0.0238706
2-Phosphoglyceric acid	439278	HMDB0003391	-0.129119	-0.00617613	0.00559448	0.0827878	-0.00204594	-0.16245	-0.0182807	0.0729016
2,3-Diphosphoglyceric acid	186004	HMDB0001294	-0.133401	0.0332498	-0.0487457	0.0217822	0.0646366	-0.0318047	-0.139394	-0.0765208
3-Phosphoglyceric acid	439183	HMDB0000807	-0.129381	0.004925	0.0166627	0.0842652	0.0143518	-0.159821	-0.0099364	0.0638967
Phosphoenolpyruvic acid	1005	HMDB0000263	-0.132655	-0.0614063	0.066382	0.00732826	-0.0171242	-0.0793506	0.00625613	0.0828816
GMP	6804	HMDB0001397	0.0209109	-0.178046	-0.0836411	0.00913991	0.0822056	-0.111754	0.190428	-0.150897
AMP	6083	HMDB0000045	0.0261577	-0.173132	0.00571256	-0.138815	-0.0393307	0.109355	0.119335	-0.202573
GDP	8977	HMDB0001201	-0.10902	-0.143189	-0.00696135	-0.051353	0.0450761	-0.0150977	0.00181466	-0.0522885
Lactic acid	612	HMDB0000190,HMDB0001311	0.0257786	0.18699	0.0483353	0.0242653	0.173686	-0.0772709	0.0325115	-0.0477545
ADP	6022	HMDB0001341	0.0118259	-0.16425	0.137839	0.0939709	0.0889975	0.152574	0.0295892	0.0952547
GTP	6830	HMDB0001273	-0.12047	-0.102209	0.00180126	0.076377	0.0445854	-0.00431274	-0.118536	0.0598819
ATP	5957	HMDB0000538	-0.0482566	-0.128785	0.108412	0.168698	0.103833	0.0988452	-0.119157	0.133795
Glycerol 3-phosphate	439162	HMDB0000126	-0.0680009	0.177245	0.0054511	-0.0141645	0.114487	-0.0513125	0.139704	-0.00620146
Glycolic acid	757	HMDB0000115	-0.0624347	-0.11585	0.203807	-0.0376796	-0.0692339	-0.0375472	-0.107449	-0.141499
Pyruvic acid	1060	HMDB0000243	-0.0074008	0.167267	0.109895	0.198357	-0.0404275	-0.0197208	-0.00497221	0.0636553
N-Acetylglutamic acid	70914	HMDB0001138	0.0872403	-0.0897042	-0.0701851	0.128584	0.183486	-0.102059	-0.00778491	-0.0117431
2-Hydroxyglutaric acid	43	HMDB0000606,HMDB0000694	-0.0664162	0.173642	-0.0279308	-0.129614	0.0833629	0.0389776	-0.0489406	0.0260849
Succinic acid	1110	HMDB0000254	0.0699774	0.15184	0.0862878	0.0268553	-0.0590386	-0.197331	-0.0363324	-0.0196418
Malic acid	525	HMDB0000156,HMDB0000744	-0.0299845	-0.0942976	0.158164	0.155181	-0.210224	-0.0481828	0.00375142	0.0529673
Fumaric acid	444972	HMDB0000134	-0.0369262	-0.00522374	0.207612	0.190398	-0.157467	-0.0759588	0.0279565	0.0367218
Citric acid	311	HMDB0000094	-0.0259011	0.00233692	-0.172053	0.163969	-0.21309	-0.124967	-0.0837886	-0.0808832
cis-Aconitic acid	643757	HMDB0000072	-0.05944	-0.0296371	-0.162194	0.158366	-0.194112	-0.018569	-0.108798	-0.119348
Urea	1176	HMDB0000294	0.0387123	-0.0827676	-0.0582367	0.118559	0.26189	0.0794558	-0.0423854	0.194653
Gly	750	HMDB0000123	-0.139148	-0.064418	-0.0040586	-0.000671673	0.0126607	0.0277722	-0.0262173	-0.025329
Putrescine	1045	HMDB0001414	0.0935285	-0.0596671	0.120937	-0.106535	-0.0908167	0.146847	-0.0924106	0.168716
Ala	602	HMDB0000161,HMDB0001310	0.0247321	0.198251	0.0399887	-0.0475299	0.0756481	0.152159	0.0483918	0.0218351
β-Ala	239	HMDB0000056	0.107959	-0.138607	0.0211377	-0.0412158	-0.0825491	0.031679	-0.028087	0.0410521
Sarcosine	1088	HMDB0000271	0.117112	-0.117775	-0.0281011	-0.0607334	-0.0253229	-0.0409648	0.10114	0.0358717
γ-Aminobutyric acid	119	HMDB0000112	0.00234906	0.00355244	0.103376	-0.178159	-0.19254	0.00643842	0.240007	0.258012
N,N-Dimethylglycine	673	HMDB0000092	0.0910902	-0.027234	-0.059848	-0.149802	0.0978331	0.0632093	-0.137217	0.288456
Choline	305	HMDB0000097	-0.121045	-0.109749	-0.0438599	-0.0584336	-0.00183757	-0.0165917	-0.0906028	0.0409747
Ser	617	HMDB0000187,HMDB0003406	-0.111875	-0.0344097	-0.102638	0.103766	-0.118117	0.125626	-0.0450684	0.0308549
Creatinine	588	HMDB0000562	0.0386953	0.159605	-0.153964	0.0533871	-0.100586	0.0507721	0.0704443	0.16564
Pro	614	HMDB0000162,HMDB0003411	0.0439989	-0.188622	-0.0800133	0.0861798	-0.0383049	-0.0396604	0.122893	0.107412
Betaine	247	HMDB0000043	0.13565	-0.02998	0.028637	-0.0181449	-0.0276492	0.0632372	-0.100607	0.130367
Val	1182	HMDB0000883	0.0862085	-0.0834559	-0.0904993	0.157286	0.13128	-0.141286	0.00716878	-0.0228309
Thr	6288	HMDB0000167	-0.0474049	-0.0748337	-0.204282	0.166634	-0.125311	0.0719617	0.0356074	0.0397931
Homoserine	12647	HMDB0000719	-0.0862671	-0.0784717	0.0763769	-0.127704	0.063385	-0.161495	0.189474	0.142923
Betaine aldehyde	249	HMDB0001252	-0.117667	-0.114717	-0.0562206	-0.029421	-0.0183073	0.0327285	-0.122271	0.0145654
Cys	594	HMDB0000574,HMDB0003417	-0.132935	-0.0248178	-0.0466937	-0.0166211	0.0986173	0.0141547	0.137091	0.011807
Hydroxyproline	5810	HMDB0000725	-0.00449188	-0.0511657	-0.177223	0.0191793	0.265533	0.110624	0.100659	0.0701674
Creatine	586	HMDB0000064	-0.0336144	-0.158331	-0.0396643	-0.121854	0.163008	0.100132	-0.150675	0.0429946
Leu	857	HMDB0000687	0.00808956	-0.0538728	-0.206101	0.217348	0.0227739	-0.156651	0.0452462	-0.015001
Ile	791	HMDB0000172	0.055403	-0.107753	-0.126712	0.178449	0.0752801	-0.174128	0.0324871	-0.0540415
Asn	236	HMDB0000168,HMDB0033780	-0.119118	-0.00325443	-0.139991	0.0200605	-0.0399934	-0.0729519	0.125153	0.127038
Ornithine	389	HMDB0000214,HMDB0003374	0.0783426	-0.155462	0.00419653	0.102558	0.0107499	-0.0646748	-0.035595	0.219871
Asp	424	HMDB0000191,HMDB0006483	-0.040779	-0.0713406	0.0913026	-0.0329266	-0.264675	0.187798	-0.0719428	0.0372422
Adenine	190	HMDB0000034	-0.112672	0.0501876	0.113688	0.127273	0.0270788	-0.113842	-0.0351326	0.0798029
Hypoxanthine	790	HMDB0000157	-0.130302	0.079977	-0.052022	-0.0365469	-0.0106327	-0.0220077	-0.0686086	0.0899849
Spermidine	1102	HMDB0001257	0.131004	-0.0648023	0.037451	-0.0663002	0.0216124	0.0243313	0.0289608	0.139891
Gln	738	HMDB0000641,HMDB0003423	-0.12847	0.0420539	0.0358627	-0.0406666	-0.112401	0.110239	-0.0284905	-0.0208679
Lys	866	HMDB0000182,HMDB0003405	-0.111151	-0.115094	-0.0187221	0.11592	-0.0748336	0.0168118	-0.0304042	-0.0515785
Glu	611	HMDB0000148,HMDB0003339	-0.113255	0.108435	0.0100805	0.0131835	-0.0536167	0.122082	0.0889151	0.119035
Met	876	HMDB0000696	-0.124965	0.0383542	-0.128232	0.0220221	0.0132752	0.00642104	0.0257903	0.156197
His	773	HMDB0000177	0.0362589	-0.0813465	-0.0123862	0.00567786	-0.200536	0.283354	-0.1473	0.0127308
Carnitine	85	HMDB0000062	-0.0342703	0.0832057	-0.173074	-0.237414	-0.0723185	-0.0478293	-0.0263605	0.0715969
Phe	994	HMDB0000159	-0.102055	0.106068	-0.129266	0.0876016	-0.0418245	-0.0109599	0.054202	0.126174
Arg	6322	HMDB0000517,HMDB0003416	0.0130236	0.117662	0.0346087	0.262768	0.0892642	0.106609	-0.00626702	0.12577
Citrulline	9750	HMDB0000904	-0.0654257	-0.0390655	-0.000937901	0.187086	0.187285	0.155503	-0.146828	0.104937
Tyr	1153	HMDB0000158	-0.0871364	0.0873625	-0.186107	0.0742716	-0.0187504	0.077823	0.0352545	0.158632
S-Adenosylhomocysteine	439155	HMDB0000939	-0.113853	-0.0914679	-0.0299248	-0.0805801	0.0276005	-0.123289	-0.0612629	0.156484
Trp	1148	HMDB0000929	-0.129404	-0.0129635	-0.0952369	-0.00854558	-0.0492259	-0.0999549	0.0969614	0.0768397
Cystathionine	834	HMDB0000099	0.121018	0.00195733	-0.0385826	-0.0316878	-0.00350044	0.139047	0.227643	-0.0777666
Adenosine	60961	HMDB0000050	-0.0423208	0.205625	-0.0389325	-0.0689131	0.0334738	0.0116446	-0.0842239	-0.073256
Inosine	6021	HMDB0000195	-0.0828981	0.177081	-0.0419891	0.0322871	-0.0401147	-0.0141519	-0.0667978	0.0814706
Guanosine	6802	HMDB0000133	-0.0323752	0.216493	-0.0323483	0.00515703	-0.0123871	-0.0348732	-0.0860297	-0.0353247
Argininosuccinic acid	16950	HMDB0000052	-0.088667	-0.0873085	0.17095	0.110671	0.0366398	0.0586883	0.105627	-0.108324
Glutathione (GSSG)	65359	HMDB0003337	-0.142098	-0.0211195	-0.0408213	-0.0270695	0.0322384	0.00701342	0.0397508	0.0496058
Glutathione (GSH)	124886	HMDB0000125	-0.0893104	0.145936	0.0872776	0.00439555	0.112747	0.014306	0.105774	0.0511455
S-Adenosylmethionine	34755	HMDB0001185	-0.0829915	0.110416	-0.04079	0.158119	-0.157294	0.0703804	-0.0630672	-0.0328295
