# Supplementary material for: A splice-switching oligonucleotide treatment ameliorates glycogen storage disease type 1a in mice with G6PC c.648G>T
Source: J Clin Invest. 2023 Dec 1;133(23):e163464. doi: 10.1172/JCI163464 (PMC10688987; doi:10.1172/JCI163464)
Supplement: Supplemental table 6 [file jci-133-163464-s015.xlsx]

## Sheet: FL kidney
Table S6. Factor loadings of PCA of metabolites from kidney
Metabolite	PubChem ID	HMDB ID	Factor loading
			PC1	PC2	PC3	PC4	PC5	PC6	PC7	PC8
NAD+	5893	HMDB0000902	-0.0929825	0.0563839	-0.0396993	-0.119757	-0.185285	-0.0869031	-0.158297	0.115385
cAMP	6076	HMDB0000058	0.0599464	0.12787	-0.116808	-0.0219316	0.170369	-0.0689036	-0.149786	0.11786
cGMP	24316	HMDB0001314	0.0990959	0.0632911	-0.137097	-0.0576592	-0.0847196	0.0848094	0.140783	0.0521528
NADH	439153	HMDB0001487	-0.13306	0.0166804	-0.0309884	0.0140152	-0.0926964	0.0347748	0.138193	0.125808
Xanthine	1188	HMDB0000292	-0.0464651	0.118158	-0.137379	0.0591003	-0.0166803	0.202347	0.147508	-0.101335
ADP-ribose	445794	HMDB0001178	0.0984922	0.0683631	0.0637058	-0.0543968	-0.103337	-0.145718	0.176013	0.162629
UDP-glucose	8629	HMDB0000286	0.0970513	-0.0406412	-0.101258	0.0351929	-0.139898	-0.183628	-0.0507268	0.172153
Uric acid	1175	HMDB0000289	0.132622	0.072912	-0.0276541	-0.0880692	0.0492935	-0.0112237	0.0805383	-0.00586951
NADP+	5886	HMDB0000217	-0.126111	0.0526064	-0.00340103	-0.127486	-0.0447323	-0.110899	-0.0670002	-0.00334262
IMP	8582	HMDB0000175	-0.142219	0.0516569	0.0157959	0.0351023	0.0729173	-0.00287142	0.0209058	-0.0639728
Sedoheptulose 7-phosphate	165007	HMDB0001068	0.0613621	0.172717	0.0665982	0.0472766	-0.129482	-0.0268352	0.150689	-0.067257
Glucose 6-phosphate	5958	HMDB0001401	0.0801494	0.121577	0.139619	0.112707	-0.0599236	0.0427301	0.0532533	0.000734473
Fructose 6-phosphate	603	HMDB0000124	0.0671274	0.153327	0.145495	0.0712668	-0.036577	0.0424672	0.0339373	-0.0225862
Fructose 1-phosphate	439394	HMDB0001076	0.0394707	0.0734819	0.196875	0.152543	-0.0168608	0.0318298	0.0497939	-0.0614826
Galactose 1-phosphate	123912	HMDB0000645	-0.131485	-0.0236743	0.0779154	-0.0593338	-0.115682	0.0314236	-0.0196613	0.0742412
Glucose 1-phosphate	65533	HMDB0001586	-0.0411819	0.114278	0.0866166	0.222702	-0.0941493	0.0222293	-0.106797	-0.013259
Acetyl CoA	444493	HMDB0001206	-0.0190045	0.165041	-0.109267	-0.158776	-0.0862238	0.00993392	-0.0681697	0.0830036
Folic acid	6037	HMDB0000121	-0.0733214	0.0249585	0.0179496	-0.0983191	-0.241976	-0.124653	-0.138696	0.210711
Ribose 5-phosphate	439167	HMDB0001548	-0.0860064	0.150092	0.0625925	0.0140909	-0.113436	-0.0179627	0.0604024	0.199809
CoA	87642	HMDB0001423	-0.0817371	0.114428	-0.143881	-0.0957936	-0.0377078	-0.104097	0.0533289	-0.0196373
Ribose 1-phosphate	439236	HMDB0001489	-0.141997	0.0403187	0.0174805	-0.0129811	-0.00700526	-0.0562979	0.0921703	0.0789055
Ribulose 5-phosphate	439184	HMDB0000618	-0.114259	0.058377	0.0682392	0.0784664	-0.135677	0.0402552	-0.152092	0.0508096
Xylulose 5-phosphate	439190	HMDB0000868	-0.0276221	0.0661429	0.0669605	0.250339	0.0354232	-0.191889	0.0800471	0.011532
HMG CoA	445127	HMDB0001375	0.0220592	0.202513	-0.0206421	0.0906551	0.165232	-0.0559438	0.0209918	0.00597837
NADPH	5884	HMDB0000221	-0.00752286	-0.0917332	-0.120484	0.0281263	-0.0496637	-0.0429476	0.313994	0.20044
Malonyl CoA	644066	HMDB0001175	0.13108	-0.0651465	-0.0553152	0.0851454	-0.0516135	0.0493925	0.0499759	0.0648609
Phosphocreatine	9548602	HMDB0001511	-0.0839947	0.000473754	0.0774936	-0.23245	-0.0374474	-0.077202	-0.0659479	0.0847925
XMP	73323	HMDB0001554	-0.135187	-0.00146932	0.0132803	0.069576	-0.124295	0.0297818	0.0174223	0.124197
Dihydroxyacetone phosphate	668	HMDB0001473	0.0825795	0.0984003	0.157022	0.0316209	0.00165506	-0.106054	0.129255	0.0637365
Adenylosuccinic acid	447145	HMDB0000536	-0.00507666	-0.184125	-0.100941	0.107325	-0.124096	-0.0522451	0.0840381	0.0433112
Fructose 1,6-diphosphate	172313	HMDB0001058	0.101405	0.0790752	0.142939	0.0675611	-0.0205053	-0.0942846	0.0800237	0.0515596
6-Phosphogluconic acid	91493	HMDB0001316	0.0554138	0.145368	-0.14065	-0.0462006	-0.102071	0.0392062	0.109334	-0.12769
N-Carbamoylaspartic acid	93072	HMDB0000828	-0.134114	-0.0321167	0.00356106	0.04957	-0.113641	-0.00731501	-0.0475542	0.157789
PRPP	7339	HMDB0000280	0.114013	0.0584129	0.0304524	0.144969	-0.121958	0.0592462	0.00239343	-0.122672
2-Phosphoglyceric acid	439278	HMDB0003391	-0.130207	0.103222	0.00527105	0.0671443	-0.0300673	0.030451	0.0526958	0.00376118
2,3-Diphosphoglyceric acid	186004	HMDB0001294	-0.143703	0.04365	-0.00378353	0.0452916	0.0338101	0.0225641	0.0533572	-0.0658787
3-Phosphoglyceric acid	439183	HMDB0000807	-0.13463	0.0965885	0.00302724	0.0474295	-0.0474818	-0.0203107	0.0159506	-0.00715416
Phosphoenolpyruvic acid	1005	HMDB0000263	-0.120657	0.103989	-0.0200627	0.126981	-0.0288023	-0.0117177	0.0125505	-0.0316119
GMP	6804	HMDB0001397	-0.0896189	-0.132916	-0.0720056	-0.011267	-0.0701315	-0.198585	-0.00673623	-0.100937
AMP	6083	HMDB0000045	0.05534	-0.118186	0.075962	-0.0833949	-0.130895	-0.217623	-0.0710831	-0.18339
2-Oxoisovaleric acid	49	HMDB0000019	0.0512572	0.0671167	-0.0713716	-0.0905321	-0.205926	0.102769	0.178881	-0.248382
GDP	8977	HMDB0001201	0.0894962	0.033085	-0.139303	0.113874	-0.0543042	-0.0889768	-0.178049	0.023604
Lactic acid	612	HMDB0000190,HMDB0001311	0.0990611	0.0823838	-0.125821	0.106124	-0.0617737	0.072977	0.103007	0.0287857
ADP	6022	HMDB0001341	0.0942116	0.0679074	-0.044036	0.0614882	-0.182669	0.0536723	-0.228623	0.0103791
GTP	6830	HMDB0001273	0.0141721	0.177466	-0.122817	0.10968	-0.0274855	-0.0172417	-0.0929259	0.129152
ATP	5957	HMDB0000538	0.00950445	0.164495	-0.0830441	0.0835752	-0.0876398	0.0523152	-0.238483	0.0816992
Glycerol 3-phosphate	439162	HMDB0000126	-0.145925	0.0251995	-0.00849315	-0.00123445	0.0621808	0.0105962	-0.00284375	-0.0905382
Glycolic acid	757	HMDB0000115	-0.107636	0.0977186	0.00615756	0.00582512	-0.186468	0.0650545	0.140895	0.0104352
Pyruvic acid	1060	HMDB0000243	-0.0808604	0.0351912	0.0518759	-0.191524	-0.0994988	0.11376	0.180138	0.0785898
N-Acetylglutamic acid	70914	HMDB0001138	0.0805946	0.0999686	-0.144735	-0.0459584	0.121861	-0.0177997	-0.143834	0.0689908
2-Hydroxyglutaric acid	43	HMDB0000606,HMDB0000694	0.10292	-0.105226	0.000257618	0.141059	-0.0137885	0.0961677	-0.121637	0.0994826
Succinic acid	1110	HMDB0000254	0.00455014	0.157684	-0.170208	0.0136807	-0.0268949	0.0436937	0.074064	-0.166612
Malic acid	525	HMDB0000156,HMDB0000744	0.128237	-0.0517375	-0.0942843	0.0801693	-0.0624794	0.0161359	0.0411223	-0.0130453
Fumaric acid	444972	HMDB0000134	0.0293781	0.0220494	-0.17832	0.182574	-0.146066	0.0132356	-0.0744871	-0.0262799
Citric acid	311	HMDB0000094	0.00955074	-0.152932	-0.156494	0.137785	-0.0310756	-0.0475273	0.0551729	0.0439515
cis-Aconitic acid	643757	HMDB0000072	0.00945896	-0.137715	-0.133997	0.0948223	0.0180325	-0.101715	0.224908	0.0610988
Urea	1176	HMDB0000294	-0.0103975	0.0553104	-0.113747	-0.156078	0.286595	-0.0661098	-0.0118444	0.0486243
Gly	750	HMDB0000123	-0.128715	-0.0801357	-0.0899961	0.0454472	-0.00472582	0.0329185	-0.044151	0.0177433
Putrescine	1045	HMDB0001414	0.121165	0.0639031	0.00143051	0.11504	0.0180186	-0.163722	-0.0512442	0.0445132
Ala	602	HMDB0000161,HMDB0001310	-0.0636996	-0.164403	-0.115389	0.0972282	0.00431841	-0.102329	-0.0366251	-4.57477e-05
β-Ala	239	HMDB0000056	0.124616	0.0981922	-0.0874863	0.0262855	0.0211665	0.03786	0.0568728	0.00435645
Sarcosine	1088	HMDB0000271	0.132163	0.0959689	-0.0163107	0.00976008	-0.0627286	-0.0517538	0.0686794	-0.0409585
γ-Aminobutyric acid	119	HMDB0000112	0.127237	-0.0556574	-0.107009	0.0616863	-0.01513	0.0422182	-0.0016191	0.0645912
N,N-Dimethylglycine	673	HMDB0000092	0.144035	0.027932	-0.0202232	0.0370503	-0.0040302	-0.0702326	0.0265191	0.0881128
Choline	305	HMDB0000097	-0.148845	0.00301591	0.000276069	0.0304625	0.0421662	0.00162263	-0.0138302	-0.0303978
Ser	617	HMDB0000187,HMDB0003406	-0.116218	-0.046999	-0.0105054	0.170734	0.103519	0.0175776	0.00921646	-0.080778
Carnosine	439224	HMDB0000033	-0.0941238	-0.0248653	0.121063	0.0972005	0.0256746	0.178188	-0.140234	-0.0975425
Creatinine	588	HMDB0000562	-0.0115929	0.0514376	-0.143755	-0.0248457	0.221977	-0.0470058	0.0503229	0.317758
Pro	614	HMDB0000162,HMDB0003411	0.063751	0.133561	0.0746271	0.0883936	0.144725	-0.212161	-0.0161622	0.0193549
Betaine	247	HMDB0000043	0.0728727	0.0273789	0.0917683	0.191141	0.203044	-0.0164956	-0.0435875	0.0856608
Val	1182	HMDB0000883	0.0722749	0.120372	-0.170121	-0.0701578	0.0196807	0.0346014	-0.0653916	-0.0404761
Thr	6288	HMDB0000167	-0.125217	0.102703	-0.00651846	0.0317287	0.0242705	-0.13178	-0.0457361	-0.0672185
Homoserine	12647	HMDB0000719	0.00820527	-0.146805	-0.0546206	0.0657671	-0.00505868	-0.278666	-0.00514473	-0.215534
Betaine aldehyde	249	HMDB0001252	-0.14446	0.0455297	0.0198292	0.0293443	-0.0420955	-0.0275491	-0.0556315	-0.0140809
Cys	594	HMDB0000574,HMDB0003417	0.0916572	-0.0940562	-0.139226	0.103535	0.0127682	0.0958766	-0.0735891	0.0497583
Hydroxyproline	5810	HMDB0000725	-0.0489666	-0.191831	-0.0567203	0.052452	-0.0565161	-0.0930486	0.133996	0.0970064
Creatine	586	HMDB0000064	0.0531992	0.0570722	-0.156807	-0.00205637	0.10533	-0.241532	-0.117152	-0.0879509
Leu	857	HMDB0000687	0.0262926	0.147011	-0.182306	-0.0659217	0.0326809	0.0513528	-0.0341373	-0.0898702
Ile	791	HMDB0000172	0.0702063	0.130261	-0.164076	-0.0653712	0.0311115	0.0323717	-0.0719072	-0.0383102
Asn	236	HMDB0000168,HMDB0033780	-0.101551	0.0504278	-0.0696305	0.139383	0.139373	-0.125086	0.0774608	-0.0807425
Ornithine	389	HMDB0000214,HMDB0003374	0.0316079	0.133996	0.154219	-0.0304321	0.0359612	-0.16744	0.100382	0.15885
Asp	424	HMDB0000191,HMDB0006483	0.0402394	0.0389706	-0.145026	-0.109801	-0.244912	-0.0442776	-0.0627931	-0.167101
Adenine	190	HMDB0000034	-0.0164273	-0.0720444	-0.0974095	0.121206	-0.0118737	0.261223	-0.0160571	0.293381
Hypoxanthine	790	HMDB0000157	-0.104465	0.0608267	-0.0985647	0.146581	0.0383632	0.079342	0.110805	0.0320095
Spermidine	1102	HMDB0001257	0.103091	-0.12608	-0.00767727	0.110494	0.0145515	0.138103	-0.0903085	-0.0154981
Gln	738	HMDB0000641,HMDB0003423	-0.0270412	-0.0369974	0.219493	0.108665	-0.0643699	-0.0886377	-0.0771101	0.0633169
Lys	866	HMDB0000182,HMDB0003405	-0.141458	0.0471568	-0.0121466	0.0371361	0.0607756	-0.0627192	-0.0213045	-0.0799306
Glu	611	HMDB0000148,HMDB0003339	-0.125421	-0.0732623	-0.0824865	0.100248	-0.0452868	0.0205358	-0.00417313	0.00473453
Met	876	HMDB0000696	-0.138198	0.0460595	0.0127136	0.0789488	0.059599	-0.0718917	0.0198479	-0.0573584
His	773	HMDB0000177	0.0259449	0.118093	0.0839928	0.211391	-0.120731	-0.132577	-0.0188809	-0.0754597
Carnitine	85	HMDB0000062	-0.124227	-0.0784638	0.0422259	0.043805	-0.0643878	0.139762	-0.0733021	-0.0778838
Phe	994	HMDB0000159	-0.111962	0.0670428	-0.138853	0.0318257	0.0776755	0.0559569	-0.0501514	-0.0418945
Arg	6322	HMDB0000517,HMDB0003416	-0.14404	0.0353471	-0.0144744	0.0613186	0.0234434	-0.0344331	-0.0179625	-0.0662031
Citrulline	9750	HMDB0000904	-0.0596275	0.149874	0.0870019	-0.0140386	0.0962618	0.191789	-0.106423	0.116339
Tyr	1153	HMDB0000158	-0.140135	0.0345417	-0.0561963	0.0556758	0.0615879	-0.0135757	0.00759242	-0.0636481
S-Adenosylhomocysteine	439155	HMDB0000939	-0.144146	0.029602	-0.0411261	-0.0121265	0.0649586	0.0408149	0.0141176	-0.0495802
Trp	1148	HMDB0000929	-0.0815497	0.16322	-0.0580007	0.0953546	0.0365948	0.0100432	0.140865	-0.0173855
Cystathionine	834	HMDB0000099	-0.138129	0.0270082	-0.041549	-0.0746644	0.0455301	-0.0593435	0.085537	0.0238492
Adenosine	60961	HMDB0000050	-0.129295	0.00727418	-0.0518477	-0.00287049	-0.091563	-0.058179	-0.174044	0.05466
Inosine	6021	HMDB0000195	-0.127031	0.0622975	-0.0566568	0.113175	0.0328489	0.0189804	0.0803011	0.0589189
Guanosine	6802	HMDB0000133	-0.137695	0.0363349	-0.0646435	0.0676262	-0.035154	-0.0230237	-0.0569191	0.0533314
Argininosuccinic acid	16950	HMDB0000052	-0.0129716	-0.143132	-0.145075	0.175052	-0.0437024	-0.0412929	0.0218238	-0.0318042
Glutathione (GSSG)	65359	HMDB0003337	0.115829	0.110529	0.0979008	0.04365	-0.0683079	0.00385688	-0.00541767	-0.0410458
Glutathione (GSH)	124886	HMDB0000125	0.133517	0.0674089	0.0647611	0.0699098	-0.0460696	0.0249325	-0.0441579	0.00025711
S-Adenosylmethionine	34755	HMDB0001185	-0.062115	0.107698	-0.130928	-0.00249785	-0.178142	-0.190514	-0.00241407	0.0138849
