# Supplementary material for: A splice-switching oligonucleotide treatment ameliorates glycogen storage disease type 1a in mice with G6PC c.648G>T
Source: J Clin Invest. 2023 Dec 1;133(23):e163464. doi: 10.1172/JCI163464 (PMC10688987; doi:10.1172/JCI163464)
Supplement: Supplemental table 7 [file jci-133-163464-s016.xlsx]

## Sheet: FL plasma
Table S7. Factor loadings of PCA of metabolites from plasma
Metabolite	PubChem ID	HMDB ID	Factor loading
			PC1	PC2	PC3	PC4	PC5	PC6	PC7	PC8
NAD+	5893	HMDB0000902	0.0501652	0.0722466	0.120138	0.0587802	-0.47902	0.0101187	-0.134373	-0.0712174
cAMP	6076	HMDB0000058	0.0382058	0.195426	0.111042	-0.11113	0.0382658	0.219577	0.0266579	-0.101246
Xanthine	1188	HMDB0000292	-0.0518395	-0.0632765	-0.121751	-0.103213	-0.237449	0.0527141	-0.497378	-0.0363436
Mevalonic acid	134965	HMDB0000227	0.125865	-0.134669	0.0997179	-0.026568	-0.00497545	-0.0288962	-0.0232571	-0.0356209
Uric acid	1175	HMDB0000289	-0.0753053	-0.0698782	-0.186293	0.154557	0.0285089	0.0951679	0.0261187	-0.367004
NADP+	5886	HMDB0000217	0.0934672	0.154036	-0.0435458	-0.166316	0.00266874	-0.14301	0.0111735	0.0278689
Sedoheptulose 7-phosphate	165007	HMDB0001068	0.108733	0.0980468	-0.197393	0.0161205	-0.0416777	0.0946226	0.0627197	-0.0293132
Glucose 6-phosphate	5958	HMDB0001401	0.143974	0.0455098	-0.125066	-0.0122331	-0.0328972	0.0492826	0.0427452	-0.033125
Fructose 6-phosphate	603	HMDB0000124	0.141156	0.0553652	-0.131899	-0.0136722	-0.0355678	0.0472177	0.0453607	-0.0296943
Galactose 1-phosphate	123912	HMDB0000645	0.150321	0.0328799	-0.0896939	0.0138734	-0.0578151	-0.0158332	0.0638662	-0.0727011
Glucose 1-phosphate	65533	HMDB0001586	0.130843	0.0672972	-0.161376	0.00210571	-0.0391997	0.0745965	0.0529844	-0.0334227
Ribose 5-phosphate	439167	HMDB0001548	0.057843	-0.201221	0.0123302	0.000305265	0.287473	-0.01467	0.0969143	0.0318351
Ribose 1-phosphate	439236	HMDB0001489	0.115002	-0.144044	0.02837	0.0125795	0.101299	-0.166371	-0.0330911	-0.198423
Ribulose 5-phosphate	439184	HMDB0000618	0.139616	-0.103427	-0.00101475	0.0285992	0.0872639	-0.103881	-0.0291184	-0.10458
Xylulose 5-phosphate	439190	HMDB0000868	0.092275	-0.185373	0.119154	0.0252706	-0.00444001	0.0131108	-0.0286472	-0.0432109
Phosphocreatine	9548602	HMDB0001511	0.126777	-0.021325	-0.121421	-0.11921	0.12936	-0.162933	0.0331364	-0.0135365
Dihydroxyacetone phosphate	668	HMDB0001473	0.13072	-0.141261	0.0386044	0.0241265	-0.0155874	0.0192073	0.0241552	-0.0417969
Fructose 1,6-diphosphate	172313	HMDB0001058	0.146785	-0.0874458	-0.0318627	0.0312473	-0.0309507	0.0727487	0.0176638	-0.0545765
6-Phosphogluconic acid	91493	HMDB0001316	0.153501	-0.0262321	-0.0765019	-0.0234042	0.0259606	0.0310558	0.0438417	-0.0304858
N-Carbamoylaspartic acid	93072	HMDB0000828	0.0628732	0.114223	-0.0770677	0.254519	-0.021014	-0.0678366	0.177358	0.0604938
2-Phosphoglyceric acid	439278	HMDB0003391	0.134896	0.0383693	-0.113897	0.084412	0.0333485	-0.164411	0.0113364	0.113268
2,3-Diphosphoglyceric acid	186004	HMDB0001294	-0.0440769	0.0788181	-0.144114	0.166306	0.20885	0.205626	-0.30686	0.122386
3-Phosphoglyceric acid	439183	HMDB0000807	0.125074	0.053578	-0.137383	0.101396	0.00455257	-0.150155	-0.0218123	0.155401
Phosphoenolpyruvic acid	1005	HMDB0000263	0.124034	0.0843525	-0.172245	0.0329101	-0.0376598	0.0490135	0.0339455	0.0109575
AMP	6083	HMDB0000045	0.0189825	0.100046	0.140374	-0.233361	0.0442601	-0.280189	-0.0478015	0.0639628
2-Oxoisovaleric acid	49	HMDB0000019	0.124938	0.105725	-0.1211	-0.00253497	0.0644595	0.0711482	0.116653	-0.164307
GDP	8977	HMDB0001201	0.092275	-0.185373	0.119154	0.0252706	-0.00444001	0.0131108	-0.0286472	-0.0432109
Lactic acid	612	HMDB0000190,HMDB0001311	-0.0118387	0.141088	0.0247785	0.274799	-0.131411	-0.0724877	-0.0922639	0.0650775
ADP	6022	HMDB0001341	0.0362453	-0.192819	-0.00195831	-0.0234727	0.359653	-0.00355975	0.099204	0.0348969
ATP	5957	HMDB0000538	0.0348876	-0.167814	0.0641504	0.0263459	-0.25095	-0.112851	0.374763	-0.104664
Glycerol 3-phosphate	439162	HMDB0000126	0.125264	0.090215	-0.161303	-0.00689046	-0.0447775	0.0691508	0.0600542	0.0281441
Glycolic acid	757	HMDB0000115	-0.11867	-0.085485	-0.142957	-0.0581948	-0.0872265	0.043593	0.215235	0.106404
Pyruvic acid	1060	HMDB0000243	-0.0466998	0.0402367	0.0438214	0.299944	-0.0663087	-0.232492	-0.0316018	0.0227499
N-Acetylglutamic acid	70914	HMDB0001138	0.128434	0.103668	-0.140433	-0.0277827	-0.0195928	0.0138792	0.041886	0.00310448
2-Hydroxyglutaric acid	43	HMDB0000606,HMDB0000694	0.118219	0.0128335	0.0931103	0.173087	0.0870789	0.109594	0.101263	0.220428
Carbamoylphosphate	278	HMDB0001096	0.105328	0.10376	-0.200588	0.0152367	-0.0413841	0.093857	0.0634333	-0.0277956
Succinic acid	1110	HMDB0000254	0.15554	0.0253489	0.0489036	-0.023606	0.0343551	-0.0698097	-0.00500163	0.000613698
Malic acid	525	HMDB0000156,HMDB0000744	0.135007	0.0249563	0.0721573	0.157188	-0.0277068	-0.00318878	0.01673	0.153172
2-Oxoglutaric acid	51	HMDB0000208	-0.0555631	0.0306864	0.00484625	0.32104	0.0619296	-0.111053	0.0211208	0.0268491
Fumaric acid	444972	HMDB0000134	0.14208	0.00195723	-0.0627951	0.142675	-0.00607227	0.0136992	-0.0571688	-0.0620963
Citric acid	311	HMDB0000094	0.132753	0.0485426	0.161551	0.0445931	0.0605785	-0.0163036	-0.0200413	0.0942797
cis-Aconitic acid	643757	HMDB0000072	0.130214	0.0425955	0.168499	0.034845	0.0836726	0.00685287	-0.015895	0.134523
Isocitric acid	1198	HMDB0000193	0.141726	0.0280934	0.14114	0.0358685	0.0552871	-0.027707	-0.0251923	-0.00654069
Urea	1176	HMDB0000294	0.110399	0.107361	-0.143426	0.0473442	-0.0475278	-0.215076	-0.0360407	-0.0957672
Gly	750	HMDB0000123	-0.0839696	-0.132626	-0.217553	-0.0504557	-0.0448871	0.00293361	0.0273886	-0.0214856
Ala	602	HMDB0000161,HMDB0001310	-0.0321865	-0.0121938	-0.051726	0.32431	-0.0523589	-0.140115	-0.109862	0.109288
β-Ala	239	HMDB0000056	0.15046	-0.0732448	-0.0408048	-0.0026928	0.0546079	0.0323872	-0.011638	-0.0560814
Sarcosine	1088	HMDB0000271	-0.0899287	-0.00428918	0.0487453	0.272141	-0.0471749	-0.115104	0.121765	-0.058335
γ-Aminobutyric acid	119	HMDB0000112	0.149595	-0.0463022	-0.0781743	0.0299978	-0.036474	0.0848529	0.0310544	-0.0526984
N,N-Dimethylglycine	673	HMDB0000092	0.134442	-0.0488917	0.0291909	0.114418	0.172991	0.124905	-0.106004	-0.00318041
Choline	305	HMDB0000097	0.128136	0.103065	-0.0839902	0.0409955	-0.0613135	0.199622	0.0177178	0.0175694
Ser	617	HMDB0000187,HMDB0003406	-0.0798654	-0.198192	-0.125119	0.0174666	0.0130869	0.00947562	-0.0198272	0.0204011
Carnosine	439224	HMDB0000033	-0.0274773	-0.069517	-0.146534	-0.199251	-0.0193161	0.176055	0.0666513	0.479712
Creatinine	588	HMDB0000562	0.130064	0.0333569	0.128619	0.0308345	0.223909	0.0997653	-0.0069081	-0.0296113
Pro	614	HMDB0000162,HMDB0003411	0.107824	-0.173598	0.0265594	0.0120399	-0.0691299	-0.106935	-0.104232	0.086563
Val	1182	HMDB0000883	0.121917	0.126134	-0.0250847	-0.132721	-0.024379	-0.0959411	-0.0152393	0.0175527
Betaine	247	HMDB0000043	0.131408	-0.136725	0.0162368	0.0057514	-0.0361745	0.0880183	-0.0577477	-0.044988
Thr	6288	HMDB0000167	0.0904441	-0.167616	-0.0160816	-0.114376	-0.186306	-0.085305	0.11658	0.0378301
Hydroxyproline	5810	HMDB0000725	-0.102047	-0.113774	-0.199961	-0.0150666	0.0366501	-0.0951376	-0.00134304	-0.0565661
Creatine	586	HMDB0000064	0.134323	-0.0583495	-0.0863995	-0.00706624	0.0436466	-0.213274	-0.00377754	0.192899
Ile	791	HMDB0000172	0.124334	0.10518	0.0176325	-0.152032	-0.0280235	-0.108923	-0.0233102	0.0463209
Leu	857	HMDB0000687	0.123086	0.114512	-0.0124842	-0.153967	-0.0243881	-0.0563714	-0.0464234	0.018283
Asn	236	HMDB0000168,HMDB0033780	0.046268	-0.188469	-0.150448	-0.0426249	-0.114726	-0.181687	-0.0992518	0.0899115
Ornithine	389	HMDB0000214,HMDB0003374	0.148385	0.0860318	0.0161922	-0.0397316	-0.0430543	0.0222361	0.0163463	0.0326296
Asp	424	HMDB0000191,HMDB0006483	0.142493	-0.0982762	0.0371717	0.0296764	-0.103725	-0.0294095	0.00572249	0.0591138
Gln	738	HMDB0000641,HMDB0003423	0.0751194	-0.184918	0.121319	0.0206814	-0.136923	0.0975364	0.00737361	0.177043
Lys	866	HMDB0000182,HMDB0003405	0.127859	-0.132641	0.0403105	-0.0299754	-0.0684704	0.100369	-0.108244	0.0673346
Glu	611	HMDB0000148,HMDB0003339	0.151091	-0.0136068	-0.0766006	0.0491926	-0.0550669	-0.0635067	0.0701906	-0.0456689
Met	876	HMDB0000696	0.00442151	-0.244878	-0.0627913	-0.0596824	-0.0564933	0.00771262	-0.00946707	-0.0466869
His	773	HMDB0000177	0.14759	-0.0756855	0.065015	-0.0171982	-0.0219204	0.00539675	-0.0566146	0.0904434
Carnitine	85	HMDB0000062	-0.12926	-0.0839717	-0.137836	-0.000603172	-0.0544265	0.0687804	0.147534	0.0660455
Phe	994	HMDB0000159	0.122975	0.101647	0.0773671	-0.0105945	-0.130417	0.193909	-0.15811	0.043412
Arg	6322	HMDB0000517,HMDB0003416	-6.53011e-05	-0.239778	0.0558799	0.0347571	-0.130024	0.0420101	-0.103821	0.0702995
Citrulline	9750	HMDB0000904	0.104937	-0.0180809	0.178954	0.138073	0.00694242	0.21669	-0.00545769	0.0151483
Tyr	1153	HMDB0000158	-0.0316966	-0.061058	-0.271616	0.0762397	0.0944175	-0.0495054	-0.136408	0.317245
Trp	1148	HMDB0000929	-0.105145	-0.0328874	0.0410874	0.10492	-0.155273	0.232185	0.326144	0.186909
Cystathionine	834	HMDB0000099	-0.03861	-0.152856	-0.190009	0.110035	0.0770384	0.137558	-0.189331	-0.151421
Argininosuccinic acid	16950	HMDB0000052	0.137228	-0.124331	0.0156583	0.0310504	-0.0240323	0.0573606	0.00353414	-0.05393
Glutathione (GSSG)	65359	HMDB0003337	0.142492	-0.110301	0.00613682	0.0226484	-0.0248126	0.052278	0.00622764	-0.0523208
S-Adenosylmethionine	34755	HMDB0001185	0.149512	-0.0580301	-0.0655857	0.0304883	-0.0351002	0.0818655	0.0274542	-0.0534715
