# Supplementary material for: A splice-switching oligonucleotide treatment ameliorates glycogen storage disease type 1a in mice with G6PC c.648G>T
Source: J Clin Invest. 2023 Dec 1;133(23):e163464. doi: 10.1172/JCI163464 (PMC10688987; doi:10.1172/JCI163464)
Supplement: Supplemental table 8 [file jci-133-163464-s017.xlsx]

## Sheet: FL plasma
Table S8. PK parameters of single-administered DS-4108b in mice and monkeys.
Species	Dose	Plasma					Liver
		T1/2	Tmax	Cmax	AUClast		T1/2	Tmax	Cmax	AUClast
	(mg/kg)	(h)	(h)	(nM)	(nM·h)		(h)	(h)	(pmol/g)	(pmol/g·h)
Mouse	1	5.9	0.25	40.1	28.1		886.3	3	1530	990000
	3	1.6	0.25	143	97.8		994.5	7	4110	1960000
	10	283.6	0.25	831	956		1140	24	11100	4560000
	30	296.6	0.25	2660	3740		721	24	27600	9680000
Monkey	0.3	N.C.	1.67	22	82.9		N.D.	N.D.	N.D.	N.D.
	1	43.5	1.17	155	917		999.6	2	6690	3870000
	3	338.6	1.33	517	4140		N.D.	N.D.	N.D.	N.D.
	10	464.4	2.67	1130	13600		N.C.	N.C.	N.C.	N.C.
T1/2, Tmax, Cmax, and AUClast of total oligonucleotides originating from DS-4108b in plasma and liver. These parameters were calculated using the concentrations of total oligonucleotides originating from DS-4108b, at measured time points in DS-4108b single-administered mice and monkeys. The calculated values are presented as mean (n = 3). N.C.: not calculated, N.D.: no data.
