# Supplementary material for: A splice-switching oligonucleotide treatment ameliorates glycogen storage disease type 1a in mice with G6PC c.648G>T
Source: J Clin Invest. 2023 Dec 1;133(23):e163464. doi: 10.1172/JCI163464 (PMC10688987; doi:10.1172/JCI163464)
Supplement: Supplemental table 9 [file jci-133-163464-s018.xlsx]

## Sheet: Sheet1
Table. S9 Off-target candidate genes of DS-4108b by in silico analysis
No	Accession	Gene Symbol	Gene Name	Position	Alignment	# of Mismatch/Gap	Complete match with		Disease-related information
							Macaca fascicularis	Mus musculus
1	NM_000151.4	G6PC	glucose-6-phosphatase catalytic subunit	731-745	GCTTCGCCATCGGAT ...............	0	Y		✓
2	XM_024447154.1	MMP16	matrix metallopeptidase 16	11599-11613	GCTTCGCCATCGGAT .....T....T....	2	Y
3	NM_014611.3	MDN1	midasin AAA ATPase 1	10072-10086	GCTTCGCCATCGGAT .........AA....	2
4	XM_011538225.3	KSR2	kinase suppressor of ras 2	4764-4778	GCTTCGCCATCGGAT .....C........A	2		Y
5	NM_178009.5	DGKH	diacylglycerol kinase eta	6724-6738	GCTTCGCCATCGGAT .....T....G....	2
6	XM_017011642.2	AKAP9	A-kinase anchoring protein 9	5429-5443	GCTTCGCCATCGGAT .....C....T....	2	Y		✓
7	NM_018072.6	HEATR1	HEAT repeat containing 1	258-272	GCTTCGCCATCGGAT C.........T....	2
8	NM_000202.8	IDS	iduronate 2-sulfatase	231-245	GCTTCGCCATCGGAT ..G.....C......	2			✓
9	XM_011509140.3	NIBAN1	niban apoptosis regulator 1	59-73	GCTTCGCCATCGGAT .G......G......	2
10	NM_000548.5	TSC2	TSC complex subunit 2	5357-5371	GCTTCGCCATCGGAT ...C.....G.....	2			✓
11	XM_017009263.1	FLT4	fms related receptor tyrosine kinase 4	2133-2147	GCTTCGCCATCGGAT .....A......A..	2			✓
12	XR_001737254.1	SLC66A1	solute carrier family 66 member 1	1171-1185	GCTTCGCCATCGGAT ......T......C.	2	Y
13	XM_024449107.1	PXN	paxillin	1677-1691	GCTTCGCCATCGGAT .......TG......	2	Y
14	NM_001317163.2	C5	complement C5	88-102	GCTTCGCCATCGGAT C.......T......	2			✓
15	XM_024452995.1	KDM3A	lysine demethylase 3A	1676-1690	GCTTCGCCATCGGAT C....C.........	2	Y		✓
16	NM_001378569.1	IARS1	isoleucyl-tRNA synthetase 1	3463-3477	GCTTCGCCATCGGAT .T...T.........	2			✓
17	NM_001371319.1	SLC14A2	solute carrier family 14 member 2	1778-1792	GCTTCGCCATCGGAT ..A...........G	2
18	XM_005262774.4	THAP6	THAP domain containing 6	82-96	GCTTCGCCATCGGAT ...C......T....	2	Y
19	XM_017025300.1	RASL10B	RAS like family 10 member B	3502-3516	GCTTCGCCATCGGAT .....C...G.....	2			✓
20	XM_024451920.1	UCKL1	uridine-cytidine kinase 1 like 1	2336-2350	GCTTCGCCATCGGAT C............C.	2		Y
21	NR_138535.2	CERS5	ceramide synthase 5	609-623	GCTTCGCCATCGGAT .T............G	2		Y
22	NM_018389.5	SLC35C1	solute carrier family 35 member C1	1483-1497	GCTTCGCCATCGGAT ....T........C.	2		Y	✓
23	XM_017023741.1	SNN	stannin	612-626	GCTTCGCCATCGGAT ......T.....C..	2	Y
24	XR_001742448.1	LOC107986362	uncharacterized LOC107986362	199-213	GCTTCGCCATCGGAT ....G.....G....	2		Y
25	NR_027793.1	LINC00518	long intergenic non-protein coding RNA 518	1152-1166	GCTTCGCCATCGGAT .....AA........	2	Y
26	NR_138042.1	LINC02885	long intergenic non-protein coding RNA 2885	1096-1110	GCTTCGCCATCGGAT ....G......T...	2
27	XM_005264845.1	OSBPL10	oxysterol binding protein like 10	56-70	GCTTCGCCATCGGAT .....T.......G.	2
28	NM_001168214.1	C3orf80	chromosome 3 open reading frame 80	272-286	GCTTCGCCATCGGAT T............C.	2	Y	Y
29	XR_001741084.1	LOC105374292	uncharacterized LOC105374292	419-433	GCTTCGCCATCGGAT .....C....G....	2
30	NM_001381918.1	SYPL1	synaptophysin like 1	68-82	GCTTCGCCATCGGAT .G.......G.....	2	Y
31	NM_198572.3	SPATC1	spermatogenesis and centriole associated 1	263-277	GCTTCGCCATCGGAT ......G....A...	2		Y
32	XM_017017629.1	HMBS	hydroxymethylbilane synthase	943-957	GCTTCGCCATCGGAT .....A........G	2	Y		✓
33	XM_006721656.3	CD300A	CD300a molecule	1270-1284	GCTTCGCCATCGGAT ..C...........G	2	Y
34	NR_026772.1	LINC00588	long intergenic non-protein coding RNA 588	215-229	GCTTCGCCATCGGAT ...CA..........	2
35	NM_024066.3	ERI3	ERI1 exoribonuclease family member 3	1070-1084	GCTTCGCCATCGGAT ..........G..C.	2	Y	Y
36	NM_000640.3	IL13RA2	interleukin 13 receptor subunit alpha 2	111-125	GCTTCGCCATCGGAT ....G..T.......	2
37	NM_031209.3	QTRT1	queuine tRNA-ribosyltransferase catalytic subunit 1	693-707	GCTTCGCCATCGGAT .............GG	2	Y
38	NR_109942.1	LINC01523	long intergenic non-protein coding RNA 1523	112-126	GCTTCGCCATCGGAT ..C...........G	2	Y
39	NM_212552.3	BOLA3	bolA family member 3	98-112	GCTTCGCCATCGGAT A....A.........	2	Y		✓
40	XM_011523148.1	HYDIN	HYDIN axonemal central pair apparatus protein	4992-5007	GCTTC-GCCATCGGAT .....A.........G	2	Y		✓
41	XR_001755693.2	ATP2B3	ATPase plasma membrane Ca2+ transporting 3	2814-2829	GCTTCGCCATCGG-AT ..........G..C..	2	Y	Y	✓
42	NR_103556.2	HYDIN2	HYDIN axonemal central pair apparatus protein 2 (pseudogene)	5523-5538	GCTTC-GCCATCGGAT .....A.........G	2	Y
43	XM_017006486.2	ATP2B2	ATPase plasma membrane Ca2+ transporting 2	2940-2955	GCTTCGCCATCGG-AT ..........G..C..	2	Y	Y	✓
44	XM_011528838.2	SLC35C2	solute carrier family 35 member C2	5961-5976	GCTTCGCCATCGG-AT .....T.......C..	2	Y
45	XM_011539747.2	DUPD1	dual specificity phosphatase and pro isomerase domain containing 1	2884-2899	GCTTCGCCATC-GGAT .....C.....A....	2
46	XM_011541888.3	RHCE	Rh blood group CcEe antigens	1698-1713	GCTTCGCCATCG-GAT ....G.......T...	2			✓
47	NM_005733.3	KIF20A	kinesin family member 20A	1005-1020	GCTTCGCCATC-GGAT .....T.....T....	2			✓
48	XM_011541708.3	PANK4	pantothenate kinase 4 (inactive)	117-132	GCTTCGCCATCGG-AT ............AC..	2	Y
49	NR_028134.1	GUCY2GP	guanylate cyclase 2G, pseudogene	1916-1931	GCTTCGCCAT-CGGAT ..........T.T...	2
50	NM_001282872.1	RHD	Rh blood group D antigen	1344-1359	GCTTCGCCATCG-GAT ....G.......T...	2			✓
51	NM_019854.5	PRMT8	protein arginine methyltransferase 8	1-16	GCTTCGCC-ATCGGAT ........C.G.....	2	Y
52	XM_011541108.3	UBR4	ubiquitin protein ligase E3 component n-recognin 4	19137-19150	GCTTCGCCATCGGAT ..........-...G	2	Y	Y
53	XM_011527543.3	CD37	CD37 molecule	638-653	GCTTCGCCATC-GGAT ......G....T....	2	Y
54	XR_001753408.1	LOC107985139	uncharacterized LOC107985139	1600-1615	GCTTCGCCATC-GGAT T..........A....	2
55	NM_001694.4	ATP6V0C	ATPase H+ transporting V0 subunit c	472-487	GCTTCGCCATCGG-AT ....T........C..	2	Y
56	NM_014423.4	AFF4	AF4/FMR2 family member 4	3842-3854	GCTTCGCCATCGGAT .........--....	2	Y	Y	✓
57	XM_024450829.1	PRKCA	protein kinase C alpha	6723-6736	GCTTCGCCATCGGAT .....-........G	2	Y	Y	✓
58	XM_017027379.1	FBN3	fibrillin 3	3571-3584	GCTTCGCCATCGGAT ........C.-....	2	Y
59	NM_002210.5	ITGAV	integrin subunit alpha V	432-445	GCTTCGCCATCGGAT ........G.-....	2	Y		✓
60	XR_001739767.1	LOC102724081	uncharacterized LOC102724081	3683-3696	GCTTCGCCATCGGAT .G.......-.....	2
61	XM_011534214.2	RFT1	RFT1 homolog	1984-1997	GCTTCGCCATCGGAT ....G.....-....	2	Y		✓
62	NM_181712.5	KANK4	KN motif and ankyrin repeat domains 4	2057-2070	GCTTCGCCATCGGAT ...-.....A.....	2	Y
63	XM_017006359.1	LHFPL4	LHFPL tetraspan subfamily member 4	919-931	GCTTCGCCATCGGAT ...........--..	2	Y	Y
64	XM_011518214.2	COL15A1	collagen type XV alpha 1 chain	832-844	GCTTCGCCATCGGAT ..........--...	2			✓
65	NM_001367623.3	ARHGEF33	Rho guanine nucleotide exchange factor 33	2252-2265	GCTTCGCCATCGGAT ..........-...G	2	Y	Y
66	XR_935947.2	LOC101927522	uncharacterized LOC101927522	1314-1327	GCTTCGCCATCGGAT .....-.....A...	2	Y
67	NM_004093.4	EFNB2	ephrin B2	691-704	GCTTCGCCATCGGAT ..........-..C.	2	Y	Y	✓
68	NM_001080430.4	TOX3	TOX high mobility group box family member 3	413-426	GCTTCGCCATCGGAT ......G...-....	2	Y		✓
69	NM_001271733.1	MST1L	macrophage stimulating 1 like	74-87	GCTTCGCCATCGGAT ...-........A..	2
70	XM_017004089.1	LHCGR	luteinizing hormone/choriogonadotropin receptor	3113-3126	GCTTCGCCATCGGAT .....C....-....	2	Y	Y	✓
71	NR_147501.1	LOC100130027	uncharacterized LOC100130027	2279-2292	GCTTCGCCATCGGAT ...-......G....	2
72	NM_001321167.2	ARHGAP44	Rho GTPase activating protein 44	1819-1832	GCTTCGCCATCGGAT ..G......-.....	2
73	NM_153221.2	CILP2	cartilage intermediate layer protein 2	1551-1563	GCTTCGCCATCGGAT .........--....	2	Y	Y
74	XM_011520095.2	ARHGAP1	Rho GTPase activating protein 1	863-876	GCTTCGCCATCGGAT ....G.....-....	2	Y
75	XR_001756138.2	SLC6A10PB	solute carrier family 6 member 8 pseudogene	242-255	GCTTCGCCATCGGAT ........G.-....	2	Y
76	XR_001741713.2	LOC102724780	uncharacterized LOC102724780	1494-1507	GCTTCGCCATCGGAT ....-.....G....	2
77	XR_001748115.1	LOC105376535	uncharacterized LOC105376535	2702-2715	GCTTCGCCATCGGAT ..........-.C..	2
78	XR_001754208.2	CD93	CD93 molecule	3152-3165	GCTTCGCCATCGGAT .....T..-......	2
79	NM_021097.4	SLC8A1	solute carrier family 8 member A1	1766-1778	GCTTCGCCATCGGAT ....-...-......	2	Y	Y
80	NR_026865.2	LINC01006	long intergenic non-protein coding RNA 1006	834-847	GCTTCGCCATCGGAT .....-..C......	2	Y
81	NM_002319.5	LRCH4	leucine rich repeats and calponin homology domain containing 4	1894-1907	GCTTCGCCATCGGAT ...-....C......	2	Y	Y
82	NM_002582.4	PARN	poly(A)-specific ribonuclease	206-219	GCTTCGCCATCGGAT T...........-..	2	Y	Y	✓
83	NM_000684.3	ADRB1	adrenoceptor beta 1	1676-1689	GCTTCGCCATCGGAT ........-.....A	2			✓
84	XM_017000953.1	CATSPERE	catsper channel auxiliary subunit epsilon	2279-2292	GCTTCGCCATCGGAT .....-......C..	2
85	NR_158569.1	LOC105373311	uncharacterized LOC105373311	42-54	GCTTCGCCATCGGAT .........--....	2	Y	Y
86	XM_024447384.1	DMRT2	doublesex and mab-3 related transcription factor 2	513-526	GCTTCGCCATCGGAT .....-........G	2	Y	Y
87	NM_016170.5	TLX2	T cell leukemia homeobox 2	410-423	GCTTCGCCATCGGAT ......G.....-..	2	Y	Y
88	XM_017024291.1	DLX4	distal-less homeobox 4	1020-1033	GCTTCGCCATCGGAT ........-..A...	2	Y		✓
89	NM_178191.2	ATP5IF1	ATP synthase inhibitory factor subunit 1	164-177	GCTTCGCCATCGGAT ......G.-......	2	Y	Y	✓
90	XM_005270753.2	TEKT2	tektin 2	543-556	GCTTCGCCATCGGAT .....-.....A...	2	Y		✓
91	NR_037580.2	TMEM222	transmembrane protein 222	78-91	GCTTCGCCATCGGAT ..G.......-....	2		Y
92	NM_004052.3	BNIP3	BCL2 interacting protein 3	729-742	GCTTCGCCATCGGAT ...G-..........	2	Y
93	XM_005261988.4	RIBC1	RIB43A domain with coiled-coils 1	891-904	GCTTCGCCATCGGAT ..C.......-....	2		Y
94	NM_001374.3	DNASE1L2	deoxyribonuclease 1 like 2	219-232	GCTTCGCCATCGGAT .......-......G	2	Y
95	NM_001318915.2	LSAMP	limbic system associated membrane protein	6872-6886	GCTTCGCCATC-GGAT ....-......T....	2
96	XM_017019533.1	TESC	tescalcin	264-277	GCTTCGCCATCGGAT .....T.-.......	2
97	NM_001330176.2	COPRS	coordinator of PRMT5 and differentiation stimulator	342-355	GCTTCGCCATCGGAT ....T.....-....	2	Y
98	NM_001369391.2	MECP2	methyl-CpG binding protein 2	7074-7086	GCTTCGCCATCGGAT ...-....-......	2			✓
99	XM_011542616.2	ARHGAP42	Rho GTPase activating protein 42	370-382	GCTTCGCCATCGGAT ....-.....-....	2	Y	Y
100	NR_159381.1	TMTC3	transmembrane O-mannosyltransferase targeting cadherins 3	2361-2373	GCTTCGCCATCGGAT ....-.....-....	2	Y	Y	✓
101	XR_940348.2	LOC105374855	uncharacterized LOC105374855	526-540	GCTTCGCCATC-GGAT ....-......T....	2
102	XR_002956407.1	BUD23	BUD23 rRNA methyltransferase and ribosome maturation factor	4549-4561	GCTTCGCCATCGGAT ....-.....-....	2	Y	Y
103	XR_924515.2	LOC105374117	uncharacterized LOC105374117	917-929	GCTTCGCCATCGGAT .....-....-....	2		Y
104	NM_001304367.2	CNBD2	cyclic nucleotide binding domain containing 2	236-248	GCTTCGCCATCGGAT ...-......-....	2	Y	Y
105	NR_029837.1	MIR219A2	microRNA 219a-2	9-22	GCTTCGCCATCGGAT .........-.T...	2		Y
106	NR_167894.1	C1orf229	chromosome 1 open reading frame 229	1727-1739	GCTTCGCCATCGGAT .....-....-....	2		Y
107	NM_006196.4	PCBP1	poly(rC) binding protein 1	261-273	GCTTCGCCATCGGAT ...-......-....	2	Y	Y
108	NM_024061.3	ZNF655	zinc finger protein 655	885-897	GCTTCGCCATCGGAT .....-......-..	2	Y
109	NM_001322800.1	LOC100996842	uncharacterized LOC100996842	840-852	GCTTCGCCATCGGAT ....-....-.....	2
110	XR_930157.2	LOC105376168	uncharacterized LOC105376168	301-313	GCTTCGCCATCGGAT .....-....-....	2		Y
111	NM_005953.5	MT2A	metallothionein 2A	66-78	GCTTCGCCATCGGAT ...-......-....	2	Y	Y
Y: Complete match with mouse or monkey ortholog gene sequences
✓：Gene whose association with disease or disease phenotype in animal models is described in RefSeq, PubMed, or MedGen
