# Supplementary material for: A splice-switching oligonucleotide treatment ameliorates glycogen storage disease type 1a in mice with G6PC c.648G>T
Source: J Clin Invest. 2023 Dec 1;133(23):e163464. doi: 10.1172/JCI163464 (PMC10688987; doi:10.1172/JCI163464)
Supplement: Supporting data values [file jci-133-163464-s019.xlsx]

## Sheet: Fig. 1
	Fig. 1D						Fig. 1F
	G6PC	Mutation	Exp.	G6Pase activity			G6PC	Mutation		Exp.	G6Pase activity
				μmol/min /g protein	% of WT						μmol/min/g protein	% of WT
											Anti-Log.
	CDS	WT	1	495.6	61.9		CDS WT	Vehicle		1	1256.7	105.4
			2	632.2	79					2	910	76.3
			3	1076.7	134.6					3	1576.7	132.2
			4	856.7	107.1					4	1023.3	85.8
			5	1056.7	132.1					5	1150	96.5
			6	683.3	85.4					6	1236.7	103.7
	CDS & intron 4	WT	1	416.7	52.1		CDS c.648G & intron 4	Vehicle		1	876.7	73.5
			2	647.8	81					2	716.7	60.1
			3	374.4	46.8					3	750	62.9
			4	863.3	107.9					4	783.3	65.7
			5	606.7	75.8					5	323.3	27.1
			6	466.7	58.3					6	476.7	40
		c.648G>T	1	N.D.	0		CDS c.648G>T & intron 4	Vehicle		1	40	3.4
			2	N.D.	0					2	53.3	4.5
			3	N.D.	0					3	46.7	3.9
			4	N.D.	0					4	53.3	4.5
			5	13.3	1.7					5	N.D.	0
			6	N.D.	0					6	66.7	5.6
		c.648G>T + 652AG>TC	1	283.3	35.4			DS-4108b (nM)	3.3	1	133.3	11.2
			2	367.8	46					2	130	10.9
			3	455.6	56.9					3	46.7	3.9
			4	850	106.2					4	76.7	6.4
			5	356.7	44.6					5	36.7	3.1
			6	533.3	66.6					6	60	5
		c.648G>T + 652AGC>TCG	1	330	41.2				10	1	276.7	23.2
			2	373.3	46.7					2	260	21.8
			3	341.1	42.6					3	300	25.2
			4	493.3	61.6					4	306.7	25.7
			5	483.3	60.4					5	166.7	14
			6	630	78.7					6	186.7	15.7
	N.D.: Not detected (Negative value was culculated. )								30	1	456.7	38.3
	N.A.: Not applicable									2	360	30.2
										3	456.7	38.3
										4	263.3	22.1
										5	593.3	49.8
										6	326.7	27.4
								DS-4108b-2MM (nM)	30	1	60	5
										2	63.3	5.3
										3	43.3	3.6
										4	73.3	6.1
										5	76.7	6.4
										6	N.D.	0
								DS-4108b-4MM (nM)	30	1	63.3	5.3
										2	36.7	3.1
										3	30	2.5
										4	N.D.	0
										5	53.3	4.5
										6	86.7	7.3

## Sheet: Fig. 2
			Fig. 2D				Fig. 2F			Fig. 2G		Fig. 2J		Fig. 2K
	Item		Glusose				Liver weight	Kidney weight	Body weight	Hepatic glycogen	Renal glycogen	Hepatic G6PC expression	Renal G6PC expression	Hepatic G6ase activity	Renal G6ase activity
			0 h of fasting	1.5 h of fasting	3 h of fasting	6 h of fasting
	Unit		mg/dL	mg/dL	mg/dL	mg/dL	% of body weight	% of body weight	g	mg/g liver	mg/g kidney	% of cKI-WT liver	% of cKI-WT kidney	μmol/min /g protein	μmol/min /g protein
	cKI-WT (n = 6)	♂	168	134	110	101	3.42	1.78	33.4	5.8	4.2	68.7	119.3	742.6	50.4
		♂	191	204	183	139	4.32	1.69	31.8	1.8	0.8	90.4	84.4	867.9	63
		♂	168	199	151	151	4.27	1.68	33	4.8	0.7	81.7	118.9	854.7	55
		♀	149	130	131	108	3.92	1.2	25	3.8	0.7	106.7	89.6	851.8	79.3
		♀	163	134	113	142	3.96	1.27	24.1	3.4	0.6	136.1	96.2	720.7	61.9
		♀	138	144	116	108	3.56	1.28	21.5	0.6	0.2	116.4	91.6	708.7	69.2
	cKI-GSD1a (n = 6)	♂	172	40	30	45	9.68	3.39	30.3	25.9	78.9	2	6.1	3.1	9.8
		♂	151	33	31	40	9.14	3.49	28.6	21.8	61.9	2	1.4	1.9	10.8
		♂	149	38	30	38	9.21	3.3	31.3	28.9	52.2	2.2	1.9	N.D.	11
		♀	106	24	22	38	12.02	2.89	24	35.8	90.5	1.8	3.2	1.3	12.7
		♀	135	47	25	38	10.29	2.53	24.1	35.1	72.8	4.3	2.8	N.D.	14.7
		♀	126	38	27	41	9.72	2.96	23.9	22.4	79.5	3.4	1.6	N.D.	9.7
	N.D.: Not detected (Negative value was culculated. )

## Sheet: Fig. S2
			Fig. S2A																				Fig. S2B
	Item		Glucose (mg/dL, 6 h of fasting)																		Item		Glusose (mg/dL)				Lactate (mmol/L)
	Weeks after recombination treatment		0.3	0.9	1.4	2.1	2.9	3.4	4.4	5.4	6.4	8.4	10.4	12.9	14.9	18.9	23	26.9	30.1		Fasting time (h)		0	1.5	3	6	0	1.5	3	6
	cKI-WT (n = 8)	♂	124	171	128	121	153	130	141	135	129	127	137	161	144	147	171	141	146		cKI-WT (n = 6)	♂	177	134	112	108	4.3	2	2	1.8
		♂	129	179	146	158	134	121	139	133	128	133	143	150	143	163	166	154	147			♂	170	182	160	165	4.8	2.2	2.4	2.7
		♂	108	119	122	125	101	100	112	112	110	91	93	108	92	94	98	94	90			♂	168	177	154	157	2.7	2.2	2.1	1.9
		♀	169	138	137	155	139	128	137	165	145	162	134	143	191	132	198	156	157			♀	148	144	119	111	2.7	3	3.2	1.9
		♀	154	140	132	120	129	115	130	123	126	143	131	123	117	128	122	154	123			♀	147	163	120	124	3.5	2.9	1.8	2
		♀	160	146	131	122	131	122	155	153	135	142	126	147	116	139	127	122	134			♀	138	138	127	130	3.4	2.7	2.6	2.3
		♀	146	131	166	167	166	170	147	151	137	144	123	143	137	154	150	121	143		cKI-GSD1a (n = 6)	♂	161	103	24	44	5.7	6.5	4.4	1.9
		♀	134	121	146	116	153	136	143	126	141	144	113	141	137	118	154	106	119			♂	151	67	28	47	6.6	5.8	3.4	2.8
	cKI-GSD1a (n = 4-6)	♂	89	60	46	35	38	34	27	45	40	44	51	42	46	45	43	47	55			♂	141	99	29	28	6	5.9	2.7	2.4
		♂	114	78	57	39	41	26														♀	112	37	29	47	4.8	2.7	1.7	1.2
		♂	89	81	41	39	31	40	47	40	47	44	43	50	49	54	52	52				♀	108	57	25	41	5.8	3.9	1.3	1.4
		♀	73	104	47	41	48	45	45	38	43	49	46	39	49	52	55	49	51			♀	110	27	26	41	7.7	3	2.4	1.9
		♀	82	79	46	44	39	37	48	42	44	41	46	44	49	51	48	57	60
		♀	78	67	42	42	37	43	46	42	39	45	45	44	49	55	50	51	48

## Sheet: Fig.4
		Fig. 4B	Fig. 4C	Fig. 4D	Fig. 4E	(Fig. 4I)	Fig. 4I	Fig. 4J	Fig. 4K
Item		Glucose	Liver weight	Hepatic glycogen	Hepatic triglyceride	Hepatic G6Pase activity	Hepatic G6Pase activity	Hepatic G6P	Hepatic G6PC expression
Unit		mg/dL	% of body weight	mg/g liver	mg/g liver	μmol/min /g protein	% of cKI-WT liver	µmol/g liver	% of cKI-WT liver
cKI-WT vehicle (n= 6 )	♂	146	3.37	0.9	21.7	601.3	109.394	5.5	90.1
	♂	153	3.85	3.7	17.9	533.7	97.0952	7.9	125.4
	♂	169	3.77	0.9	21.7	470.3	85.5609	7.1	101.2
	♂	160	3.79	3	16.6	592	107.702	8	79.2
	♂	166	3.69	2.5	31.5	564	102.608	7.6	103.6
	♂	161	3.85	0.2	21.4	536.7	97.641	6.9	100.5
cKI-GSD1a vehicle (n = 5)	♂	45	9.24	18.7	53.3	4.7	0.855064	17.8	0.6
	♂	43	8.21	23.5	58.4	7	1.2735	18.5	0.6
	♀	49	9.23	15.9	100.8	7.3	1.32808	22	1
	♀	41	11.46	23.5	88.5	10	1.81928	18.6	0.7
	♀	41	10.65	27.4	75.3	12.3	2.23772	22.7	0.6
cKI-GSD1a DS-4108b 1 mg/kg (n = 6)	♂	70	7.17	14.5	36.7	21.3	3.87508	11.8	4.3
	♂	76	7.77	9.6	41.8	12.7	2.31049	15.2	3.3
	♀	117	7.46	10.1	32.3	20	3.63857	16.8	6.9
	♀	81	7.77	14.1	54.7	27.3	4.96665	19.2	5.4
	♀	70	6.8	12.8	40.9	9.3	1.69193	21.6	4
	♀	110	6.89	7.9	41.6	32.3	5.87629	18.9	9.6
cKI-GSD1a DS-4108b 3 mg/kg (n = 6)	♂	99	6.56	17.3	35.3	32.7	5.94906	4.1	6.2
	♂	91	6.23	12.4	38.5	43.3	7.8775	8.3	9
	♀	118	5.98	9.7	32.7	33.3	6.05822	14.9	7.5
	♀	101	5.89	7.9	38.6	40.7	7.40449	17.5	12.1
	♀	79	6.28	7.3	47.4	35	6.3675	12.2	8.5
	♀	75	5.81	7.2	50.9	29.3	5.3305	15.2	5.9
cKI-GSD1a DS-4108b 10 mg/kg (n = 6)	♂	122	6.09	8.7	31.7	51	9.27835	11.6	8.6
	♂	132	6.42	10	42.7	32.7	5.94906	18.8	7.2
	♀	123	6.36	8.9	36	41.7	7.58642	11.4	11.3
	♀	113	6.09	8.3	10.2	63	11.4615	11.9	14.9
	♀	81	6.06	4.8	15.2	59	10.7338	10.8	14.2
	♀	63	6.32	6.7	17	41.7	7.58642	10.5	8.5
N.D.: Not detected (Negative value was culculated. Zero was substituted for statistical analysis )

## Sheet: Fig.S3
		Fig. S3A	Fig. S3B	Fig. S3C	Fig. S3D	Fig. S3E	Fig. S3F	Fig. S3G	Fig. S3H	Fig. S3I	Fig. S3J	Fig. S3K
Item		Body weight	Plasma triglyceride	AST	ALT	Total cholesterol	Plasma uric acid	Blood urea nitrogen	Plasma creatinine	Kidney weight	Renal G6PC expression	Renal glycogen
Unit		g	mg/dL	Karmen	Karmen	mg/dL	mg/dL	mg/dL	mg/dL	% of body weight	% of cKI-WT kidney	mg/g kidney
cKI-WT vehicle (n= 6 )	♂	28.2	40.8	17.4	6.6	84.1	0.45	14.3	0.15	1.55	102.3	1.3
	♂	30.5	60.3	18.2	8.4	95.2	0.43	18.8	0.19	1.6	87	1.1
	♂	32.4	52.5	11.9	7.7	89.6	0.47	12.9	0.21	1.51	94.4	N.D.
	♂	32.8	66.8	15.7	6.4	90.9	0.53	16.9	0.19	3.3	101.2	0.02
	♂	31.7	64.6	15.3	7.7	99.5	0.44	16	0.28	1.59	115.7	0.4
	♂	32.6	61.6	24.2	25.7	84	0.34	11.7	0.2	1.6	99.4	N.D.
cKI-GSD1a vehicle (n = 5)	♂	29.4	222.7	321	78.1	111.1	1.13	27.1	0.74	3.06	1.7	65.5
	♂	30.4	96.4	323.9	124.8	86.9	0.34	20.2	0.41	3.2	0.8	81
	♀	26.6	132.7	63.9	30	81.9	1	20.3	0.58	2.91	1	87.1
	♀	24.7	126.2	208.3	81.7	120.8	0.93	25.7	0.62	3.48	0.6	71.8
	♀	24.8	140.3	204	86.7	103.2	0.96	26.7	0.72	3.19	0.7	81.9
cKI-GSD1a DS-4108b 1 mg/kg (n = 6)	♂	27.8	127.5	149.2	58.6	140	0.68	22.6	0.33	3.22	0.3	72.8
	♂	28.8	118.1	68.9	26.6	114.5	0.78	28	0.39	3	0.6	81.5
	♀	22.9	71.3	65.6	40.5	114.8	0.26	12.3	0.33	3.14	0.8	103
	♀	25.7	95.2	320.9	140.4	121.6	0.41	19.9	0.32	3.16	1.2	92.6
	♀	24	108.8	138	49.1	77	0.44	14.7	0.3	3.51	0.2	62.3
	♀	21.9	76.3	116.3	44.1	103.4	0.26	16.1	0.23	3.17	0.5	79.1
cKI-GSD1a DS-4108b 3 mg/kg (n = 6)	♂	28.7	103.2	46.2	19.4	93	0.75	24.5	0.32	3.07	0.2	58.1
	♂	27.9	86.7	29.7	16.1	116.3	0.54	26.4	0.29	3.02	0.6	57.6
	♀	23.7	101.9	38.5	25.4	97.5	0.37	16.3	0.35	3.24	1.8	62.6
	♀	23.2	75.5	23	17.6	108.7	0.23	14.4	0.29	3.11	0.7	72.3
	♀	27.3	85.1	26	18	85.3	0.38	16.7	0.35	3.29	0.4	97.1
	♀	22.6	65.4	53.1	16.4	60.4	0.34	17.7	0.3	3.42	0.4	59
cKI-GSD1a DS-4108b 10 mg/kg (n = 6)	♂	29.3	80.2	42.6	25.8	119.6	0.62	19.6	0.26	3.09	0.4	52.1
	♂	29.1	77.1	32.1	12.7	114.4	0.44	25.6	0.29	3.18	0.6	66.4
	♀	22.9	72.4	59.2	29.6	98.9	0.41	20.3	0.26	3.46	2	72.6
	♀	22.3	66.8	50.6	41.1	88	0.48	17.8	0.3	3.28	2.5	70.5
	♀	20.8	67.4	44.4	35.7	87.7	0.43	17.8	0.26	3.31	1.4	58.3
	♀	20.5	89.2	125.5	28.6	85.9	0.8	15.8	0.35	3.74	1.5	52.6
N.D.: Not detected (Negative value was culculated. Zero was substituted for statistical analysis )

## Sheet: Fig. 5
			Fig. 6A						Fig. 6B
	Item		Liver		Kidney		Plasma		UDP-Glc	G1P	G6P	F6P	F1,6P	DHAP	GAP	3-PG	PEP	Pyruvate	AcCoA	Lactate	Ru5P	X5P	R5P	PRPP
			PC1	PC2	PC1	PC2	PC1	PC2	nmol/g liver
	cKI-WT vehicle (n = 3)	♂	-8.18	-4.31	-4.2	-1.28	-5.42	-2.6	432	8.93	132	54.5	4.72	51.1	N.D.	9.86	1.53	303	3.04	8282	7.11	N.D.	10.5	1.16
		♂	-6.8	-1.48	-8.62	1.16	-4.87	-1.48	425	29	352	117	41.8	175	3.65	11.5	1.94	390	5.61	12158	3.89	3.3	19.8	1.14
		♂	-7.49	-3.78	-10.84	4.53	-4.66	-2.85	419	6.89	89.5	39	2.97	34.8	N.D.	10.7	1.79	186	3.39	9313	3.69	N.D.	6.87	1.2
	cKI-GSD1a vehicle (n = 3)	♂	9.01	-3.14	5.43	3.24	11.01	4.26	79.5	193	1532	655	408	393	6.89	5.06	N.D.	314	21.3	12728	31.8	48.6	16.3	5.23
		♂	6.82	-2.43	6.03	3.12	1.98	4.11	79.6	197	1545	639	362	241	1.94	5.29	N.D.	284	14.1	10594	21.7	46.4	5.21	4.32
		♀	8.7	-2	8.43	4.06	9.64	-7.61	87.6	165	1388	601	368	367	7.05	1.69	N.D.	288	17.2	9451	24.6	47.3	12	2.88
	cKI-GSD1a DS-4108b 10 mg/kg (n = 3)	♂	-1.67	4.95	0.56	-4.57	-3	2.55	242	128	1102	455	158	228	4.45	8.91	0.7	463	7.49	12577	16.4	26.7	9.8	0.86
		♂	0.34	5.37	0.96	-6.82	-1.78	1.72	343	116	1102	454	122	208	4.72	4.83	N.D.	322	11.8	14783	15.5	25	9.67	0.86
		♀	-0.72	6.81	2.25	-3.42	-2.91	1.91	221	115	1117	477	220	327	7.1	9.49	0.73	456	10.8	14484	18.9	32.6	15.5	1
	N.D.: Not detected

## Sheet: Fig. 6
			Fig. 6B	(Fig. 6C)	Fig. 6C	Fig. 6D	Fig. 6E	Fig. 6F	Fig. 6G	Fig. 6H	Fig. 6I	Fig. 6J
	Item		Hepatic G6PC expression	Hepatic G6Pase activity	Hepatic G6Pase activity	Glucose	Plasma 3-hydroxybutyric acid	Liver weight	Hepatic glycogen	Hepatic G6P	Hepatic triglyceride	Hepatic DS-4108b conc.
	Unit		% of cKI-WT liver	μmol/min /g protein	% of cKI-WT liver	mg/dL	mmol/L	% of body weight	mg/g liver	µmol/g liver	mg/g liver	pmol/g liver
	Day3
	cKI-WT vehicle (n = 5 )	♂	54.8	938.3	122.7	109	0.83	3.84	1.1	3.3	34.9	N.A.
		♂	99.5	922.7	120.7	123	0.65	3.91	4.9	4	27.5
		♂	110.7	668.7	87.4	130	0.64	3.12	5.2	3.5	27.9
		♀	118.7	601.7	78.7	146	1.11	3.79	1.8	4	33.8
		♀	116.3	692.3	90.5	127	0.86	3.96	2.9	4.2	28.9
	cKI-GSD1a vehicle (n = 5)	♂	1.8	5.3	0.7	39	5.21	8.78	27.6	13.3	57	N.A.
		♂	1.9	1.7	0.2	43	4.73	8.89	39	14.5	53
		♂	2.5	4	0.5	48	4.53	9.82	32.5	11.9	64.4
		♀	0.8	2.7	0.4	28	2.69	10.52	22.7	16.3	31.8
		♀	1.2	7	0.9	45	5.2	9.33	34.7	16.7	69.4
	cKI-GSD1a DS-4108b 0.3 mg/kg (n = 4)	♂	0.9	4	0.5	46	4.78	10.06	36.3	17.6	50.2	158
		♂	1	7	0.9	45	5.42	8.75	34.3	17.7	56.2	172
		♀	1.1	5.3	0.7	41	3.58	8.54	37.7	20.5	51	201
		♀	1.4	7.7	1	58	2.86	9.76	23.9	20	53.4	180
	cKI-GSD1a DS-4108b 3 mg/kg (n = 5)	♂	5	13	1.7	66	1.95	8.31	34.5	17.7	39.2	2660
		♂	3.2	21	2.7	83	1.22	8.13	24.3	12.9	38.7	2840
		♂	6.1	24	3.1	61	1.23	8.01	19.4	19.5	58.9	2820
		♀	1.4	26.7	3.5	61	4.22	8.27	37.3	18.6	67.6	2050
		♀	3.1	22	2.9	67	1.61	8.92	30.2	20.8	61.6	2110
	cKI-GSD1a DS-4108b 30 mg/kg (n = 4)	♂	10.3	49	6.4	83	0.88	8.48	19.8	22.2	35.5	8750
		♂	7.6	28.7	3.8	80	1.25	8.27	27.1	13.4	35.6	10500
		♀	13.8	52.3	6.8	100	0.3	7.24	20.2	13.2	33.8	7450
		♀	5.7	43.7	5.7	78	1.57	8.18	20.9	11.1	44.3	7800
	Week 4
	cKI-WT vehicle (n = 5 )	♂	101.9	753.7	106	142	0.95	3.61	7.5	4	43.3	N.A.
		♂	95.2	701	98.6	136	0.61	4.01	9.9	3.2	39.7
		♂	94.2	752.3	105.8	152	0.45	4.02	7.6	3.1	33.9
		♀	120.7	661	93	128	0.59	4.04	10	4.9	29.8
		♀	87.9	685.7	96.5	158	0.71	3.97	3.9	3.8	33.8
	cKI-GSD1a vehicle (n = 4)	♂	2.8	5	0.7	37	7.27	8.86	30.7	15.8	62.8	N.A.
		♂	2.2	0.3	0	49	2.93	8.13	22.5	13.5	62.2
		♀	2	7	1	38	6.69	10.49	22.6	9.8	77.9
		♀	1.4	10	1.4	49	6.57	10.76	36.1	13.2	73.3
	cKI-GSD1a DS-4108b 0.3 mg/kg (n = 5)	♂	1.9	11.3	1.6	47	3.64	8.16	28.4	16.9	68.2	88.5
		♂	1.9	10.7	1.5	59	3.84	8.36	25.6	14.7	68	96.6
		♂	1.1	8.7	1.2	57	3.82	8.83	35.1	17.5	62	84.6
		♀	2	11	1.5	57	3.78	11.38	33.4	15.5	51	35.7
		♀	2.5	13.7	1.9	68	3.82	9.16	28.9	13.2	75.3	77.7
	cKI-GSD1a DS-4108b 3 mg/kg (n = 5)	♂	4.2	18.3	2.6	77	1.9	7.51	22.3	8.9	54.2	2140
		♂	7.6	23	3.2	74	1.15	7.2	17.2	12.4	55.1	2140
		♂	5	21	3	74	1.54	7.59	14.5	15.1	53.9	2110
		♀	10.2	32.7	4.6	78	0.32	6.91	20.3	12.3	46.2	716
		♀	5.1	22.3	3.1	70	0.97	8.07	17.6	15.8	52.8	884
	cKI-GSD1a DS-4108b 30 mg/kg (n = 5)	♂	8.5	29	4.1	89	0.79	6.87	17.4	11.8	49.1	9350
		♂	9	36.7	5.2	97	0.48	6.5	16.7	11.3	43.5	6860
		♂	6.3	35.3	5	80	0.36	7.07	18.1	12.8	38.2	6900
		♀	7.6	22.7	3.2	89	0.78	6.32	12.7	11.4	61.7	3060
		♀	12.3	42	5.9	105	1.34	6.39	13	10.5	47.2	5920
	Week 12
	cKI-WT vehicle (n = 5 )	♂	94.7	540.3	95	114	0.49	3.24	6.7	4.7	23.6	N.A.
		♂	96.7	639.7	112.5	149	0.56	4	6.6	5.4	20.3
		♂	105	627.3	110.3	187	0.24	3.86	9.2	4.5	38.8
		♀	109	469	82.4	160	0.45	3.74	4	4.4	32.2
		♀	94.7	568	99.8	163	0.41	3.93	6.1	4.2	40.4
	cKI-GSD1a vehicle (n = 5)	♂	1.3	3.7	0.7	36	3.13	8.12	23.6	18	58.8	N.A.
		♂	0.8	10	1.8	44	3.71	8.09	23.5	18.5	46.8
		♂	0.8	5	0.9	43	2.25	8.14	22.3	16.5	59.9
		♀	1.2	6.3	1.1	40	5.13	11.77	36.7	17.4	102.5
		♀	1.8	4.7	0.8	44	5.84	9.18	30.7	13.9	116
	cKI-GSD1a DS-4108b 0.3 mg/kg (n = 5)	♂	1.5	7	1.2	50	3.47	7.45	27.4	15.1	94.5	50.8
		♂	1.6	0.7	0.1	48	3.63	8.29	33.3	20.3	82.6	BLOQ
		♂	1	4.3	0.8	52	4.19	7.79	23.9	16.1	97.2	47.2
		♀	1	0.7	0.1	55	5.08	8.23	26.8	12	107.5	BLOQ
		♀	0.5	N.D.	N.D.	38	5.5	11.63	35.5	15.8	92	BLOQ
	cKI-GSD1a DS-4108b 3 mg/kg (n = 5)	♂	3.9	15.7	2.8	80	0.95	6.31	16.1	10	56.8	1330
		♂	2.1	13	2.3	68	1.71	7.6	21.1	10.8	45.3	867
		♂	3	9.7	1.7	55	2.68	6.78	20.3	7.9	92.3	385
		♀	3.2	6.3	1.1	64	1.18	8.71	26.2	11.2	72.1	88
		♀	3.8	9	1.6	78	1.08	8.67	29.5	10.9	63.4	134
	cKI-GSD1a DS-4108b 30 mg/kg (n = 5)	♂	2.6	9.3	1.6	67	1.49	6.93	17.1	7	105	632
		♂	3.1	8.7	1.5	85	0.77	6.59	28.8	9.9	62.2	1980
		♀	4.5	15	2.6	93	0.67	6.14	17.4	11.3	53.3	2550
		♀	7.6	32	5.6	96	0.69	6.71	21.6	7.8	48.5	1320
		♀	4.1	20	3.5	97	0.8	7.34	18.5	12.2	82	1200
	Week 20
	cKI-WT vehicle (n = 5 )	♂	94.1	1131	88.6	115	0.43	4	2.6	5	43.3	N.A.
		♂	74.2	1478	115.8	118	0.62	3.86	2.3	5.8	46.9
		♂	72.5	1233.3	96.7	85	0.68	3.17	3.4	6.4	47.2
		♀	78	1087.3	85.2	109	0.65	3.23	1.9	5.7	33.1
		♀	181.2	1450.7	113.7	123	0.52	3.75	6	6	40.7
	cKI-GSD1a vehicle (n = 4)	♂	1.4	20	1.6	54	4.2	9.93	34.3	18.5	50.7	N.A.
		♂	0.9	12.7	1	50	4.59	9.83	26.9	20.6	55.7
		♀	1.4	17.7	1.4	58	4.89	9.98	36.2	17.1	53.4
		♀	1.5	23	1.8	57	4.47	9.46	29.4	15.5	88.9
	cKI-GSD1a DS-4108b 0.3 mg/kg (n = 5)	♂	1.9	18.3	1.4	49	4.86	9.57	21.9	13.8	60.3	BLOQ
		♂	1.2	14	1.1	48	1.79	7.59	20.1	18.6	46.4	BLOQ
		♀	1.1	8	0.6	59	4.99	9.24	31.8	15.1	72.7	BLOQ
		♀	1.9	18.7	1.5	48	4.74	10.03	27.7	17.4	65.9	BLOQ
		♀	1.1	9.3	0.7	55	3.64	8.18	34.9	17.8	84	BLOQ
	cKI-GSD1a DS-4108b 3 mg/kg (n = 5)	♂	0.9	18.7	1.5	51	2.71	6.9	20	12.6	64.2	44.1
		♂	2.7	54.3	4.3	59	1.33	6.81	15.3	12.6	62.2	395
		♂	3.1	42	3.3	62	1.57	7.15	17	16.9	58.9	140
		♀	3	25.7	2	65	1.99	8.3	16.8	18.8	56.1	77.5
		♀	2.2	22.3	1.8	64	3.23	9.31	19.1	15.3	79.2	BLOQ
	cKI-GSD1a DS-4108b 30 mg/kg (n = 4)	♂	3.1	37	2.9	61	1.84	6.4	13.2	15.9	71.5	1320
		♂	0.7	15.3	1.2	44	4.29	7.77	18.8	14.2	66.6	53.6
		♀	2.9	20.7	1.6	73	1.07	8.17	26	16.9	73.1	50.6
		♀	2	27	2.1	45	7.74	12.12	19.9	15.7	38.9	87.9
	N.A.: Not applicable
	N.D.: Not detected (Negative value was culculated. Zero was substituted for statistical analysis )
	BLOQ: Below lower limit quantification (<33 pmol/g liver)

## Sheet: Fig. S4
			Fig. S4A	Fig. S4B	Fig. S4C	Fig. S4D	Fig. S4E	Fig. S3F	Fig. S3G
	Item		Body weight	Plasma triglyceride	ALT	Plasma uric acid	Blood urea nitrogen	Plasma creatinine	Kidney weight
	Unit		g	mg/dL	Karmen	mg/dL	mg/dL	mg/dL	% of body weight
	Day3
	cKI-WT vehicle (n = 5 )	♂	28	60.2	11.2	1.33	18.1	0.08	1.45
		♂	27	48.4	7.6	1.02	12.2	0.1	1.48
		♂	28.1	54.1	11.2	1.73	13.8	0.13	1.58
		♀	22.5	34.9	3.3	0.38	16.2	0.13	1.64
		♀	21	32.3	3.4	0.44	14.7	0.09	1.71
	cKI-GSD1a vehicle (n = 5)	♂	26.9	223.9	126.8	1.07	27.8	0.52	3.03
		♂	27	165.2	23.2	0.73	29.1	0.44	2.86
		♂	27.3	140.6	25.3	0.46	31.9	0.52	3.1
		♀	22.1	182.3	16	0.94	35	0.57	3.06
		♀	23.6	59.1	10.7	0.35	22.4	0.21	2.91
	cKI-GSD1a DS-4108b 0.3 mg/kg (n = 4)	♂	28.6	169.9	64.5	0.63	19.5	0.49	3.1
		♂	26.8	191.2	34.2	0.75	23.7	0.53	3.02
		♀	27.1	265.3	66.8	1.08	19.4	0.74	3.08
		♀	23.3	93.3	39.7	0.4	24.4	0.27	3.12
	cKI-GSD1a DS-4108b 3 mg/kg (n = 5)	♂	28.3	193.7	19.8	0.74	28.3	0.41	2.82
		♂	29.4	167	57.6	0.67	19	0.3	2.86
		♂	27.8	161	28.2	0.8	23.9	0.3	3.5
		♀	23.3	74.2	83.6	0.56	13.9	0.24	2.79
		♀	23.7	125.5	25.4	0.62	19.2	0.22	3.22
	cKI-GSD1a DS-4108b 30 mg/kg (n = 4)	♂	28.2	122.8	52.4	0.5	19.1	0.19	3.55
		♂	27.9	184.1	21.1	0.61	24.1	0.35	3.27
		♀	22.7	66.5	9.2	0.57	20.7	0.17	3.02
		♀	22.8	77.1	24.5	0.63	16.9	0.14	3.5
	Week 4
	cKI-WT vehicle (n = 5 )	♂	32.3	47.5	10.2	0.91	12.9	0.1	1.47
		♂	35.6	61.8	12.2	0.77	13	0.12	1.44
		♂	31.2	59.1	9.5	0.74	16.1	0.12	1.58
		♀	22.7	31.8	4.9	0.31	13.9	0.13	1.25
		♀	23	39.6	6.3	0.32	14.5	0.12	1.37
	cKI-GSD1a vehicle (n = 4)	♂	31.8	161.2	48	0.64	33.2	0.49	3.33
		♂	28.2	138.4	28.1	0.5	21.3	0.37	3.11
		♀	24.9	111.2	22.4	0.38	31.3	0.34	3.59
		♀	24.5	141.2	24.5	0.5	18.5	0.46	3.23
	cKI-GSD1a DS-4108b 0.3 mg/kg (n = 5)	♂	29.4	138.5	75.2	0.48	17	0.32	3.14
		♂	31.1	136.4	51.6	0.41	26.6	0.31	3.38
		♂	31.2	145.3	44.6	0.49	25.8	0.28	3.3
		♀	23.8	88.8	33.9	0.34	26.6	0.23	3.86
		♀	23.7	128.6	15.5	0.42	18.9	0.29	3.38
	cKI-GSD1a DS-4108b 3 mg/kg (n = 5)	♂	26.8	125.8	36.8	0.74	24.2	0.23	3.51
		♂	27.9	146	46.9	0.87	16.1	0.22	3.32
		♂	29.1	108.1	14.7	0.71	14.8	0.25	3.42
		♀	23.7	118	18.2	0.35	12.9	0.15	3.14
		♀	21.8	103.9	49	0.52	16.4	0.18	3.43
	cKI-GSD1a DS-4108b 30 mg/kg (n = 5)	♂	29.2	83.8	9.5	0.61	12.6	0.17	3.1
		♂	28.5	106.7	31.6	0.96	16.2	0.16	2.92
		♂	28.2	102.3	43.6	0.89	18.2	0.17	3.06
		♀	21.3	78.7	73.7	0.37	16.1	0.18	3.08
		♀	23	75.2	11.7	0.56	23.5	0.13	3.09
	Week 12
	cKI-WT vehicle (n = 5 )	♂	32.3	38.6	7.6	1.28	21.2	0.07	1.53
		♂	29.2	59	13.2	1.2	13.6	0.1	1.27
		♂	37.1	53.7	11.3	1.01	12.6	0.09	1.2
		♀	26.1	44.1	6.1	0.26	13.1	0.06	1.2
		♀	26.9	44.9	6.7	0.29	15.8	0.1	1.07
	cKI-GSD1a vehicle (n = 5)	♂	30.2	135.4	12.7	0.97	24.7	0.49	4.36
		♂	31.8	218.3	15.8	0.85	35.7	0.68	3.29
		♂	29	175.2	133.4	0.8	22.5	0.64	3.62
		♀	28.4	57.8	18	0.28	26.8	0.14	3.95
		♀	25.4	98.8	16.2	0.26	15.2	0.21	3.19
	cKI-GSD1a DS-4108b 0.3 mg/kg (n = 5)	♂	31.8	147.1	21.8	0.45	38.8	0.4	3.33
		♂	31.2	128.3	62.3	0.26	29.4	0.27	3.49
		♂	29.4	106.3	43.6	0.29	21.5	0.26	3.69
		♀	24.9	149.1	36.3	0.41	19.3	0.31	2.93
		♀	24.9	148.7	64.1	0.75	25.2	0.32	4.4
	cKI-GSD1a DS-4108b 3 mg/kg (n = 5)	♂	31	107.5	14.6	0.64	25.6	0.18	3.37
		♂	30	122.4	16.4	0.38	37.3	0.23	3.96
		♂	25.4	93.1	19.7	0.7	20.9	0.24	3.67
		♀	25.2	138.8	95.1	0.42	14.2	0.25	2.94
		♀	25.8	107	61.1	0.61	10.6	0.17	2.91
	cKI-GSD1a DS-4108b 30 mg/kg (n = 5)	♂	29.6	61.6	28.5	0.56	15.9	0.15	3.82
		♂	29.5	116	17.3	0.48	19.5	0.15	3.25
		♀	27.4	89.8	10.4	0.4	18.2	0.16	3.23
		♀	25.2	65.3	27.5	0.36	8.7	0.15	2.86
		♀	24.6	78.6	37.2	0.88	16.3	0.14	3.09
	Week 20
	cKI-WT vehicle (n = 5 )	♂	38.8	47	14.6	1.16	19.4	0.11	1.42
		♂	34.6	42	19.3	1.34	17.5	0.1	1.54
		♂	36.2	37.9	8.4	1.31	14.8	0.09	1.7
		♀	28.4	33.6	7.8	0.66	9.5	0.11	1.62
		♀	28.1	43.6	6.8	0.33	11.3	0.12	1.3
	cKI-GSD1a vehicle (n = 4)	♂	29.6	135.1	22.8	0.59	58.2	0.52	3.37
		♂	28.3	100.9	39.6	0.47	55.8	0.47	3.5
		♀	25.2	63.1	31.9	0.36	26.7	0.23	3.35
		♀	24.4	156.5	40	0.87	37	0.51	3.27
	cKI-GSD1a DS-4108b 0.3 mg/kg (n = 5)	♂	28.6	98	14.8	0.51	46.6	0.64	3.59
		♂	30.1	71.5	25.8	0.41	3.8	0.24	3.28
		♀	29.5	99.7	21.8	0.44	11.2	0.25	3.6
		♀	25.8	95.2	52.9	0.51	18.2	0.22	3.28
		♀	29.2	95.8	30.6	0.39	28.2	0.22	3.24
	cKI-GSD1a DS-4108b 3 mg/kg (n = 5)	♂	30.9	90.3	8.7	0.81	38.8	0.45	3.63
		♂	33.9	125.6	17.4	0.62	37.2	0.33	2.99
		♂	31.5	93.6	73.4	0.56	33.1	0.24	3.03
		♀	25.2	93.2	21.9	0.44	17.7	0.21	3.38
		♀	27.6	174.8	32.5	0.68	17.6	0.45	3.62
	cKI-GSD1a DS-4108b 30 mg/kg (n = 4)	♂	28.2	66.7	16.8	0.5	32.9	0.23	3.3
		♂	26.6	50	29.1	0.45	28.5	0.21	3.44
		♀	28	106.2	19.2	0.61	21.4	0.26	2.95
		♀	26.4	269.9	23.4	1.22	15.1	0.4	3.47
	N.A.: Not applicable
	N.D.: Not detected (Negative value was culculated. Zero was substituted for statistical analysis )
	BLOQ: Below lower limit quantification (<33 pmol/g liver)

## Sheet: Fig. 7
	Fig. 7A		Plasma DS-4108b conc (nM)
	Time after administaration (h)		0.25	0.5	1	2	4	7	24	72	168	336
	DS-4108b 1 mg/kg (n =3)		37.4	23.9	9.57	1.38	BLOQ	BLOQ	BLOQ	BLOQ	BLOQ	BLOQ
			46	30	9.85	0.841	0.547	BLOQ	0.376	BLOQ	BLOQ	BLOQ
			36.9	14.6	6.28	0.915	BLOQ	BLOQ	BLOQ	BLOQ	BLOQ	BLOQ
	DS-4108b 3 mg/kg (n =3)		174	108	21.7	3.11	2.01	0.512	BLOQ	BLOQ	BLOQ	BLOQ
			75.8	59.6	19.4	5.5	0.869	0.577	BLOQ	BLOQ	BLOQ	BLOQ
			180	102	26.7	6.43	0.833	0.45	BLOQ	BLOQ	BLOQ	BLOQ
	DS-4108b 10 mg/kg (n =3)		947	751	484	44	5.59	2.64	0.638	0.358	0.472	BLOQ
			739	652	366	23.6	4.69	3.22	0.705	BLOQ	0.3	0.329
			806	653	346	24.8	5.07	2.77	1.46	0.341	BLOQ	0.51
	DS-4108b 30 mg/kg (n = 3)		2630	2560	2010	362	20.8	12.2	1.24	0.693	0.465	0.416
			3000	2210	1490	484	37.8	11.6	1.31	0.794	0.485	0.416
			2360	1730	1450	358	20.1	15.2	1.34	0.806	1.25	0.444
	BLOQ: Below lower limit quantification (<0.3 nM)
	All data were aquired from male mice
	Fig. 7B		Hepatic DS-4108b conc. (pmol/g liver)
	Time after administaration (h)		1	3	7	24	72	168	336	672	1344	2016	3360
	DS-4108b 1 mg/kg (n =3)		1180	1580	1730	860	471	295	517	389	570	97.7	94.7
			1200	1460	1650	890	573	277	457	532	303	88.6	87.8
			991	1540	1130	664	255	412	239	764	562	127	67
	DS-4108b 3 mg/kg (n =3)		3690	4170	3730	3590	1630	784	719	1050	835	330	186
			2350	4450	5200	2120	1350	816	531	1450	689	240	177
			3670	2480	3390	2330	2210	854	759	1110	390	190	199
	DS-4108b 10 mg/kg (n =3)		5900	10700	10200	11900	6210	3580	1410	1720	1180	459	371
			6570	9590	9060	10800	6020	3790	1430	1910	1810	593	412
			6100	9900	9310	10600	4360	2720	1490	3500	881	360	639
	DS-4108b 30 mg/kg (n = 3)		5790	12700	15900	25900	16800	8910	4520	3570	3930	333	470
			6250	11900	16600	31000	21600	7140	4950	3410	2930	599	323
			3830	14100	20800	26000	15100	16800	3070	4800	2370	442	326
	BLOQ: Below lower limit quantification (<33 pmol/g liver)
	All data were aquired from male mice
	Fig. 7C		Plasma DS-4108b conc. (nM)
	Time after administaration (h)		0.25	0.5	1	2	4	8	24	48	72	168	336	672	1344	2016
	DS-4108b 0.3 mg/kg (n =3)		4.9	12.7	25.9	26.5	14.1	2.17	BLOQ	BLOQ	BLOQ	BLOQ	-	-	-	-
			14.4	20.9	28.3	17	7.1	0.958	BLOQ	BLOQ	BLOQ	BLOQ	-	-	-	-
			5.92	10.7	10	11.1	7.13	2.19	BLOQ	BLOQ	BLOQ	BLOQ	-	-	-	-
	DS-4108b 1 mg/kg (n =3)		109	177	176	129	77.7	12.6	1.03	0.485	0.449	0.386	0.427	BLOQ	BLOQ	-
			97.1	168	216	168	80	18.6	1.04	0.646	0.433	0.848	0.376	BLOQ	BLOQ	-
			17.2	28.7	59.6	73.4	68.4	21.6	1.91	0.548	0.393	0.633	BLOQ	BLOQ	BLOQ	-
	DS-4108b 3 mg/kg (n =3)		94	274	413	552	370	66.6	6.46	2.92	1.84	1.89	0.945	0.646	2.29	-
			137	232	408	353	339	68	5.65	1.56	1.39	1.05	1.42	0.349	BLOQ	-
			306	528	592	544	413	66.7	3.2	1.43	1.01	1.05	0.981	0.407	BLOQ	-
	DS-4108b 10 mg/kg (n =3)		183	539	402	1070	909	238	15.2	4.94	4.01	3.64	1.87	0.639	0	0
			172	372	402	1300	1040	661	14.5	2.49	2.19	3.17	5.15	0.837	0.314	0.677
			257	449	487	1000	1010	790	15.4	3.79	3.34	3.86	2.27	1.51	1.71	-
	BLOQ: Below lower limit quantification (<0.3 nM)
	-: Sample was not aquired
	All data were aquired from male monkeys
	Fig. 7D		Hepatic DS-4108b conc. (pmol/g liver)
	Time after administaration (h)		2	6	24	168	336	672	2016	3360
	DS-4108b 1 mg/kg (n =3-4)		6810	6240	5910	3530	1970	2310	1260	-
			6090	3950	2620	2130	2580	2220	116	-
			7160	2730	2310	2840	819	2760	1220	-
			-	-	-	-	2120	-	-	-
	DS-4108b 10 (mg/kg) (n = 2-3)		-	-	-	-	22300	-	-	3330
			-	-	-	-	14500	-	-	1420
			-	-	-	-	17400	-	-	-
	-: Sample was not aquired
	All data were aquired from male monkeys
